# Supplementary material for: Antibiotics Limit Adaptation of Drug-Resistant Staphylococcus aureus to Hypoxia
Source: Antimicrob Agents Chemother. 2022 Nov 21;66(12):e00926-22. doi: 10.1128/aac.00926-22 (PMC9765076; doi:10.1128/aac.00926-22)
Supplement: Supplemental file 1 — Data Set S1. Download aac.00926-22-s0001.xlsx, XLSX file, 0.2 MB [file aac.00926-22-s0001.xlsx]

## Sheet: Figure 1a
Strain	MIC Oxygen Tension	Tetracycline MIC_ug/ml
SH1000	Hypoxia	0.5
SH1000	Hypoxia	0.5
SH1000	Hypoxia	0.5
SH1000	Hypoxia	0.5
SH1000	Hypoxia	0.25
SH1000	Hypoxia	0.25
SH1000	Normoxia	0.5
SH1000	Normoxia	0.5
SH1000	Normoxia	0.5
SH1000	Normoxia	0.5
SH1000	Normoxia	0.5
SH1000	Normoxia	0.5
SH1000_TetR	Hypoxia	64
SH1000_TetR	Hypoxia	32
SH1000_TetR	Hypoxia	64
SH1000_TetR	Hypoxia	32
SH1000_TetR	Hypoxia	64
SH1000_TetR	Hypoxia	64
SH1000_TetR	Normoxia	64
SH1000_TetR	Normoxia	64
SH1000_TetR	Normoxia	64
SH1000_TetR	Normoxia	64
SH1000_TetR	Normoxia	32
SH1000_TetR	Normoxia	32

## Sheet: Figure 1b
Mean of Experimental Repeats
Oxygen Tension	Strain_1	Strain_2	Fitness
Normoxia	SH1000	SH1000_TetR	0.86
Normoxia	SH1000	SH1000_TetR	1.1
Normoxia	SH1000	SH1000_TetR	1.03
Normoxia	SH1000	SH1000_TetR	1.09
Hypoxia	SH1000	SH1000_TetR	0.43
Hypoxia	SH1000	SH1000_TetR	0.5
Hypoxia	SH1000	SH1000_TetR	0.61
Hypoxia	SH1000	SH1000_TetR	0.72
CFUs
Oxygen Tension	CFU/ml												Fitness (W)
	0h SH1000			0h SH1000_TetR			24h SH1000			24h SH1000_TetR
	A	B	C	A	B	C	A	B	C	A	B	C
Normoxia	864000	396000	400000	476000	402000	470000	69400000	22800000	62200000	78000000	61400000	48200000	1.09
Hypoxic	616000	458000	738000	536000	466000	428000	37920000	44120000	39040000	7880000	9080000	10760000	0.72
Normoxia	388000	350000	432000	332000	404000	378000	54000000	52800000	41200000	45200000	58400000	58400000	1.03
Hypoxic	250000	432000	418000	474000	440000	460000	32580000	19660000	32380000	8220000	6340000	7220000	0.61
Normoxia	80000	1200000	840000	1060000	1200000	1500000	51600000	41800000	22000000	36400000	73800000	90000000	0.86
Hypoxic	260000	760000	740000	900000		620000	26000000	68000000	21200000	5400000		3200000	0.43
Normoxia	336000	592000	304000	390000	220000	452000	70200000	35600000	30000000	53800000	60000000	68600000	1.1
Hypoxic	402000	316000	298000	422000	530000	534000	35200000	30600000	49600000	3200000	7600000	8600000	0.5

## Sheet: Figure 2a
Population	Strain	Evolution_Antibiotic	Evolution_Oxygen_Tension	MIC_Test_Oxygen_Tension	Tet_MIC	normalised_MIC
Ancestor	SH1000 TetR	Control	Control	Normoxia	16	0
Ancestor	SH1000 TetR	Control	Control	Normoxia	32	16
1	SH1000 TetR	None	Normoxia	Normoxia	32	16
1	SH1000 TetR	None	Hypoxia	Normoxia	32	16
1	SH1000 TetR	Tetracycline	Normoxia	Normoxia	256	240
1	SH1000 TetR	Tetracycline	Hypoxia	Normoxia	256	240
1	SH1000 TetR	Doxycycline	Normoxia	Normoxia	256	240
1	SH1000 TetR	Doxycycline	Hypoxia	Normoxia	256	240
Ancestor	SH1000 TetR	Control	Control	Normoxia	16	0
Ancestor	SH1000 TetR	Control	Control	Normoxia	16	0
2	SH1000 TetR	None	Normoxia	Normoxia	16	0
2	SH1000 TetR	None	Hypoxia	Normoxia	16	0
2	SH1000 TetR	Tetracycline	Normoxia	Normoxia	256	240
2	SH1000 TetR	Tetracycline	Hypoxia	Normoxia	128	112
2	SH1000 TetR	Doxycycline	Normoxia	Normoxia	128	112
2	SH1000 TetR	Doxycycline	Hypoxia	Normoxia	128	112
Ancestor	SH1000 TetR	Control	Control	Normoxia	16	0
Ancestor	SH1000 TetR	Control	Control	Normoxia	16	0
4	SH1000 TetR	None	Normoxia	Normoxia	32	16
4	SH1000 TetR	None	Hypoxia	Normoxia	32	16
4	SH1000 TetR	Tetracycline	Normoxia	Normoxia	256	240
4	SH1000 TetR	Tetracycline	Hypoxia	Normoxia	128	112
4	SH1000 TetR	Doxycycline	Normoxia	Normoxia	256	240
4	SH1000 TetR	Doxycycline	Hypoxia	Normoxia	128	112
Ancestor	SH1000 TetR	Control	Control	Normoxia	16	0
Ancestor	SH1000 TetR	Control	Control	Normoxia	16	0
5	SH1000 TetR	None	Normoxia	Normoxia	16	0
5	SH1000 TetR	None	Hypoxia	Normoxia	16	0
5	SH1000 TetR	Tetracycline	Normoxia	Normoxia	256	240
5	SH1000 TetR	Tetracycline	Hypoxia	Normoxia	256	240
5	SH1000 TetR	Doxycycline	Normoxia	Normoxia	256	240
5	SH1000 TetR	Doxycycline	Hypoxia	Normoxia	128	112
Ancestor	SH1000 TetR	Control	Control	Normoxia	16	0
Ancestor	SH1000 TetR	Control	Control	Normoxia	16	0
6	SH1000 TetR	None	Normoxia	Normoxia	16	0
6	SH1000 TetR	None	Hypoxia	Normoxia	16	0
6	SH1000 TetR	Tetracycline	Normoxia	Normoxia	128	112
6	SH1000 TetR	Tetracycline	Hypoxia	Normoxia	256	240
6	SH1000 TetR	Doxycycline	Normoxia	Normoxia	128	112
6	SH1000 TetR	Doxycycline	Hypoxia	Normoxia	64	48
Ancestor	SH1000 TetR	Control	Control	Normoxia	16	0
Ancestor	SH1000 TetR	Control	Control	Normoxia	32	16
3	SH1000 TetR	None	Normoxia	Normoxia	16	0
3	SH1000 TetR	None	Hypoxia	Normoxia	16	0
3	SH1000 TetR	Tetracycline	Normoxia	Normoxia	256	240
3	SH1000 TetR	Tetracycline	Hypoxia	Normoxia	256	240
3	SH1000 TetR	Doxycycline	Normoxia	Normoxia	256	240
3	SH1000 TetR	Doxycycline	Hypoxia	Normoxia	128	112
Ancestor	SH1000 TetR	Control	Control	Hypoxia	16	0
Ancestor	SH1000 TetR	Control	Control	Hypoxia	32	16
1	SH1000 TetR	None	Normoxia	Hypoxia	16	0
1	SH1000 TetR	None	Hypoxia	Hypoxia	16	0
1	SH1000 TetR	Tetracycline	Normoxia	Hypoxia	128	112
1	SH1000 TetR	Tetracycline	Hypoxia	Hypoxia	128	112
1	SH1000 TetR	Doxycycline	Normoxia	Hypoxia	256	240
1	SH1000 TetR	Doxycycline	Hypoxia	Hypoxia	128	112
Ancestor	SH1000 TetR	Control	Control	Hypoxia	32	16
Ancestor	SH1000 TetR	Control	Control	Hypoxia	16	0
Ancestor	SH1000 TetR	Control	Control	Hypoxia	16	0
Ancestor	SH1000 TetR	Control	Control	Hypoxia	16	0
2	SH1000 TetR	None	Normoxia	Hypoxia	16	0
2	SH1000 TetR	None	Hypoxia	Hypoxia	16	0
2	SH1000 TetR	Tetracycline	Normoxia	Hypoxia	128	112
2	SH1000 TetR	Tetracycline	Hypoxia	Hypoxia	128	112
2	SH1000 TetR	Doxycycline	Normoxia	Hypoxia	128	112
2	SH1000 TetR	Doxycycline	Hypoxia	Hypoxia	32	16
Ancestor	SH1000 TetR	Control	Control	Hypoxia	16	0
Ancestor	SH1000 TetR	Control	Control	Hypoxia	32	16
4	SH1000 TetR	None	Normoxia	Hypoxia	16	0
4	SH1000 TetR	None	Hypoxia	Hypoxia	16	0
4	SH1000 TetR	Tetracycline	Normoxia	Hypoxia	128	112
4	SH1000 TetR	Tetracycline	Hypoxia	Hypoxia	128	112
4	SH1000 TetR	Doxycycline	Normoxia	Hypoxia	128	112
4	SH1000 TetR	Doxycycline	Hypoxia	Hypoxia	128	112
Ancestor	SH1000 TetR	Control	Control	Hypoxia	16	0
Ancestor	SH1000 TetR	Control	Control	Hypoxia	16	0
5	SH1000 TetR	None	Normoxia	Hypoxia	16	0
5	SH1000 TetR	None	Hypoxia	Hypoxia	16	0
5	SH1000 TetR	Tetracycline	Normoxia	Hypoxia	128	112
5	SH1000 TetR	Tetracycline	Hypoxia	Hypoxia	128	112
5	SH1000 TetR	Doxycycline	Normoxia	Hypoxia	256	240
5	SH1000 TetR	Doxycycline	Hypoxia	Hypoxia	128	112
Ancestor	SH1000 TetR	Control	Control	Hypoxia	16	0
Ancestor	SH1000 TetR	Control	Control	Hypoxia	16	0
6	SH1000 TetR	None	Normoxia	Hypoxia	16	0
6	SH1000 TetR	None	Hypoxia	Hypoxia	16	0
6	SH1000 TetR	Tetracycline	Normoxia	Hypoxia	256	240
6	SH1000 TetR	Tetracycline	Hypoxia	Hypoxia	256	240
6	SH1000 TetR	Doxycycline	Normoxia	Hypoxia	128	112
6	SH1000 TetR	Doxycycline	Hypoxia	Hypoxia	128	112
Ancestor	SH1000 TetR	Control	Control	Hypoxia	16	0
Ancestor	SH1000 TetR	Control	Control	Hypoxia	8	-8
3	SH1000 TetR	None	Normoxia	Hypoxia	16	0
3	SH1000 TetR	None	Hypoxia	Hypoxia	16	0
3	SH1000 TetR	Tetracycline	Normoxia	Hypoxia	128	112
3	SH1000 TetR	Tetracycline	Hypoxia	Hypoxia	128	112
3	SH1000 TetR	Doxycycline	Normoxia	Hypoxia	128	112
3	SH1000 TetR	Doxycycline	Hypoxia	Hypoxia	32	16

## Sheet: Figure 2b
Population	Strain	Evolution_Antibiotic	Evolution_Oxygen_Tension	MIC_Oxygen_Tension	Dox_MIC	normalised_MIC
Ancestor	SH1000 TetR	Control	Control	Normoxia	4	2
Ancestor	SH1000 TetR	Control	Control	Normoxia	2	0
1	SH1000 TetR	None	Normoxia	Normoxia	4	2
1	SH1000 TetR	None	Hypoxia	Normoxia	4	2
1	SH1000 TetR	Tetracycline	Normoxia	Normoxia	16	14
1	SH1000 TetR	Tetracycline	Hypoxia	Normoxia	16	14
1	SH1000 TetR	Doxycycline	Normoxia	Normoxia	16	14
1	SH1000 TetR	Doxycycline	Hypoxia	Normoxia	16	14
Ancestor	SH1000 TetR	Control	Control	Normoxia	2	0
Ancestor	SH1000 TetR	Control	Control	Normoxia	2	0
4	SH1000 TetR	None	Normoxia	Normoxia	4	2
4	SH1000 TetR	None	Hypoxia	Normoxia	4	2
4	SH1000 TetR	Tetracycline	Normoxia	Normoxia	32	30
4	SH1000 TetR	Tetracycline	Hypoxia	Normoxia	16	14
4	SH1000 TetR	Doxycycline	Normoxia	Normoxia	32	30
4	SH1000 TetR	Doxycycline	Hypoxia	Normoxia	8	6
Ancestor	SH1000 TetR	Control	Control	Normoxia	4	2
Ancestor	SH1000 TetR	Control	Control	Normoxia	4	2
5	SH1000 TetR	None	Normoxia	Normoxia	2	0
5	SH1000 TetR	None	Hypoxia	Normoxia	2	0
5	SH1000 TetR	Tetracycline	Normoxia	Normoxia	32	30
5	SH1000 TetR	Tetracycline	Hypoxia	Normoxia	32	30
5	SH1000 TetR	Doxycycline	Normoxia	Normoxia	64	62
5	SH1000 TetR	Doxycycline	Hypoxia	Normoxia	16	14
Ancestor	SH1000 TetR	Control	Control	Normoxia	2	0
Ancestor	SH1000 TetR	Control	Control	Normoxia	2	0
6	SH1000 TetR	None	Normoxia	Normoxia	2	0
6	SH1000 TetR	None	Hypoxia	Normoxia	2	0
6	SH1000 TetR	Tetracycline	Normoxia	Normoxia	16	14
6	SH1000 TetR	Tetracycline	Hypoxia	Normoxia	16	14
6	SH1000 TetR	Doxycycline	Normoxia	Normoxia	16	14
6	SH1000 TetR	Doxycycline	Hypoxia	Normoxia	16	14
Ancestor	SH1000 TetR	Control	Control	Normoxia	2	0
Ancestor	SH1000 TetR	Control	Control	Normoxia	4	2
2	SH1000 TetR	None	Normoxia	Normoxia	2	0
2	SH1000 TetR	None	Hypoxia	Normoxia	2	0
2	SH1000 TetR	Tetracycline	Normoxia	Normoxia	16	14
2	SH1000 TetR	Tetracycline	Hypoxia	Normoxia	16	14
2	SH1000 TetR	Doxycycline	Normoxia	Normoxia	16	14
2	SH1000 TetR	Doxycycline	Hypoxia	Normoxia	8	6
Ancestor	SH1000 TetR	Control	Control	Normoxia	2	0
Ancestor	SH1000 TetR	Control	Control	Normoxia	4	2
3	SH1000 TetR	None	Normoxia	Normoxia	2	0
3	SH1000 TetR	None	Hypoxia	Normoxia	2	0
3	SH1000 TetR	Tetracycline	Normoxia	Normoxia	16	14
3	SH1000 TetR	Tetracycline	Hypoxia	Normoxia	16	14
3	SH1000 TetR	Doxycycline	Normoxia	Normoxia	16	14
3	SH1000 TetR	Doxycycline	Hypoxia	Normoxia	8	6
Ancestor	SH1000 TetR	Control	Control	Hypoxia	4	2
Ancestor	SH1000 TetR	Control	Control	Hypoxia	2	0
1	SH1000 TetR	None	Normoxia	Hypoxia	2	0
1	SH1000 TetR	None	Hypoxia	Hypoxia	2	0
1	SH1000 TetR	Tetracycline	Normoxia	Hypoxia	16	14
1	SH1000 TetR	Tetracycline	Hypoxia	Hypoxia	16	14
1	SH1000 TetR	Doxycycline	Normoxia	Hypoxia	16	14
1	SH1000 TetR	Doxycycline	Hypoxia	Hypoxia	16	14
Ancestor	SH1000 TetR	Control	Control	Hypoxia	4	2
Ancestor	SH1000 TetR	Control	Control	Hypoxia	2	0
4	SH1000 TetR	None	Normoxia	Hypoxia	2	0
4	SH1000 TetR	None	Hypoxia	Hypoxia	2	0
4	SH1000 TetR	Tetracycline	Normoxia	Hypoxia	16	14
4	SH1000 TetR	Tetracycline	Hypoxia	Hypoxia	8	6
4	SH1000 TetR	Doxycycline	Normoxia	Hypoxia	16	14
4	SH1000 TetR	Doxycycline	Hypoxia	Hypoxia	8	6
Ancestor	SH1000 TetR	Control	Control	Hypoxia	2	0
Ancestor	SH1000 TetR	Control	Control	Hypoxia	2	0
5	SH1000 TetR	None	Normoxia	Hypoxia	2	0
5	SH1000 TetR	None	Hypoxia	Hypoxia	2	0
5	SH1000 TetR	Tetracycline	Normoxia	Hypoxia	16	14
5	SH1000 TetR	Tetracycline	Hypoxia	Hypoxia	16	14
5	SH1000 TetR	Doxycycline	Normoxia	Hypoxia	32	30
5	SH1000 TetR	Doxycycline	Hypoxia	Hypoxia	8	6
Ancestor	SH1000 TetR	Control	Control	Hypoxia	2	0
Ancestor	SH1000 TetR	Control	Control	Hypoxia	2	0
6	SH1000 TetR	None	Normoxia	Hypoxia	2	0
6	SH1000 TetR	None	Hypoxia	Hypoxia	2	0
6	SH1000 TetR	Tetracycline	Normoxia	Hypoxia	16	14
6	SH1000 TetR	Tetracycline	Hypoxia	Hypoxia	16	14
6	SH1000 TetR	Doxycycline	Normoxia	Hypoxia	16	14
6	SH1000 TetR	Doxycycline	Hypoxia	Hypoxia	16	14
Ancestor	SH1000 TetR	Control	Control	Hypoxia	2	0
Ancestor	SH1000 TetR	Control	Control	Hypoxia	2	0
2	SH1000 TetR	None	Normoxia	Hypoxia	2	0
2	SH1000 TetR	None	Hypoxia	Hypoxia	2	0
2	SH1000 TetR	Tetracycline	Normoxia	Hypoxia	8	6
2	SH1000 TetR	Tetracycline	Hypoxia	Hypoxia	8	6
2	SH1000 TetR	Doxycycline	Normoxia	Hypoxia	8	6
2	SH1000 TetR	Doxycycline	Hypoxia	Hypoxia	8	6
Ancestor	SH1000 TetR	Control	Control	Hypoxia	2	0
Ancestor	SH1000 TetR	Control	Control	Hypoxia	2	0
3	SH1000 TetR	None	Normoxia	Hypoxia	2	0
3	SH1000 TetR	None	Hypoxia	Hypoxia	2	0
3	SH1000 TetR	Tetracycline	Normoxia	Hypoxia	16	14
3	SH1000 TetR	Tetracycline	Hypoxia	Hypoxia	16	14
3	SH1000 TetR	Doxycycline	Normoxia	Hypoxia	16	14
3	SH1000 TetR	Doxycycline	Hypoxia	Hypoxia	8	6

## Sheet: Figure 2c
Test_Oxygen_Tension	Population	Strain	Evolution_Antibiotic	Evolution_Oxygen_Tension	mean_integral	sd_integral	sem_integral
H	1	SH1000 TetR	Doxycycline	Hypoxia	8.18233	0.826489	0.477174
H	1	SH1000 TetR	Doxycycline	Normoxia	6.34733	3.36461	1.94256
H	1	SH1000 TetR	None	Hypoxia	11.99	0.0576628	0.0332916
H	1	SH1000 TetR	None	Normoxia	11.251	0.672109	0.388043
H	1	SH1000 TetR	Tetracycline	Hypoxia	7.173	0.837534	0.48355
H	1	SH1000 TetR	Tetracycline	Normoxia	9.17067	0.570365	0.3293
N	1	SH1000 TetR	Doxycycline	Hypoxia	10.5083	2.74111	1.58258
N	1	SH1000 TetR	Doxycycline	Normoxia	9.86633	6.94926	4.01215
N	1	SH1000 TetR	None	Hypoxia	14.2073	1.03309	0.596455
N	1	SH1000 TetR	None	Normoxia	14.849	1.15719	0.668105
N	1	SH1000 TetR	Tetracycline	Hypoxia	10.3293	2.6331	1.52022
N	1	SH1000 TetR	Tetracycline	Normoxia	12.5753	0.860005	0.496524
H	2	SH1000 TetR	Doxycycline	Hypoxia	8.76967	0.564093	0.325679
H	2	SH1000 TetR	Doxycycline	Normoxia	8.78033	0.332159	0.191772
H	2	SH1000 TetR	None	Hypoxia	12.4337	1.72928	0.998401
H	2	SH1000 TetR	None	Normoxia	11.1767	0.50031	0.288854
H	2	SH1000 TetR	Tetracycline	Hypoxia	7.27767	0.514214	0.296882
H	2	SH1000 TetR	Tetracycline	Normoxia	9.59667	1.87739	1.08391
N	2	SH1000 TetR	Doxycycline	Hypoxia	11.7703	1.24341	0.71788
N	2	SH1000 TetR	Doxycycline	Normoxia	15.2133	2.5149	1.45198
N	2	SH1000 TetR	None	Hypoxia	13.999	1.65901	0.957829
N	2	SH1000 TetR	None	Normoxia	13.4457	1.50263	0.867543
N	2	SH1000 TetR	Tetracycline	Hypoxia	13.251	2.48237	1.4332
N	2	SH1000 TetR	Tetracycline	Normoxia	12.706	0.434901	0.25109
H	3	SH1000 TetR	Doxycycline	Hypoxia	9.95067	1.74284	1.00623
H	3	SH1000 TetR	Doxycycline	Normoxia	11.4383	1.82598	1.05423
H	3	SH1000 TetR	None	Hypoxia	11.4577	0.362473	0.209274
H	3	SH1000 TetR	None	Normoxia	11.769	1.22483	0.707158
H	3	SH1000 TetR	Tetracycline	Hypoxia	8.00267	1.30973	0.756174
H	3	SH1000 TetR	Tetracycline	Normoxia	7.389	0.694346	0.400881
N	3	SH1000 TetR	Doxycycline	Hypoxia	15.302	1.22813	0.709063
N	3	SH1000 TetR	Doxycycline	Normoxia	14.1903	0.489841	0.28281
N	3	SH1000 TetR	None	Hypoxia	14.2613	1.76742	1.02042
N	3	SH1000 TetR	None	Normoxia	12.8983	2.21703	1.28
N	3	SH1000 TetR	Tetracycline	Hypoxia	12.512	0.960564	0.554582
N	3	SH1000 TetR	Tetracycline	Normoxia	11.408	1.00938	0.582766
H	4	SH1000 TetR	Doxycycline	Hypoxia	10.8917	1.02504	0.591809
H	4	SH1000 TetR	Doxycycline	Normoxia	11.8527	1.48935	0.859876
H	4	SH1000 TetR	None	Hypoxia	13.519	0.444858	0.256839
H	4	SH1000 TetR	None	Normoxia	11.552	0.304806	0.17598
H	4	SH1000 TetR	Tetracycline	Hypoxia	10.5147	2.69039	1.5533
H	4	SH1000 TetR	Tetracycline	Normoxia	8.00767	1.62651	0.939068
N	4	SH1000 TetR	Doxycycline	Hypoxia	13.299	1.2773	0.73745
N	4	SH1000 TetR	Doxycycline	Normoxia	13.6477	0.203729	0.117623
N	4	SH1000 TetR	None	Hypoxia	15.7613	1.34199	0.7748
N	4	SH1000 TetR	None	Normoxia	13.7337	1.62218	0.936563
N	4	SH1000 TetR	Tetracycline	Hypoxia	11.7193	0.404503	0.23354
N	4	SH1000 TetR	Tetracycline	Normoxia	12.567	0.980243	0.565944
H	5	SH1000 TetR	Doxycycline	Hypoxia	12.0347	1.22671	0.708239
H	5	SH1000 TetR	Doxycycline	Normoxia	9.96567	1.03931	0.600046
H	5	SH1000 TetR	None	Hypoxia	10.1967	3.63523	2.0988
H	5	SH1000 TetR	None	Normoxia	12.2507	2.26401	1.30713
H	5	SH1000 TetR	Tetracycline	Hypoxia	9.10267	1.36456	0.787832
H	5	SH1000 TetR	Tetracycline	Normoxia	7.62733	1.4823	0.855809
N	5	SH1000 TetR	Doxycycline	Hypoxia	13.9887	0.972	0.561185
N	5	SH1000 TetR	Doxycycline	Normoxia	13.021	1.0638	0.614183
N	5	SH1000 TetR	None	Hypoxia	12.611	2.95242	1.70458
N	5	SH1000 TetR	None	Normoxia	13.032	1.60738	0.92802
N	5	SH1000 TetR	Tetracycline	Hypoxia	13.9337	1.53571	0.886645
N	5	SH1000 TetR	Tetracycline	Normoxia	11.347	1.90017	1.09706
H	6	SH1000 TetR	Doxycycline	Hypoxia	8.246	1.18819	0.686
H	6	SH1000 TetR	Doxycycline	Normoxia	11.4893	0.996773	0.575487
H	6	SH1000 TetR	None	Hypoxia	11.9	1.9879	1.14772
H	6	SH1000 TetR	None	Normoxia	12.8283	2.08401	1.2032
H	6	SH1000 TetR	Tetracycline	Hypoxia	11.303	0.801674	0.462847
H	6	SH1000 TetR	Tetracycline	Normoxia	12.0537	0.654475	0.377861
N	6	SH1000 TetR	Doxycycline	Hypoxia	12.4817	2.08358	1.20296
N	6	SH1000 TetR	Doxycycline	Normoxia	13.388	1.44582	0.834742
N	6	SH1000 TetR	None	Hypoxia	13.181	0.813085	0.469435
N	6	SH1000 TetR	None	Normoxia	14.6433	1.0746	0.62042
N	6	SH1000 TetR	Tetracycline	Hypoxia	13.1227	0.7365	0.425219
N	6	SH1000 TetR	Tetracycline	Normoxia	15.2027	2.04658	1.18159
Raw Optical density readings
Row	Column	Absorbance	Test_Oxygen_Tension	Time_h	Population	Strain	Evolution_Antibiotic	Evolution_Oxygen_Tension
F	2	0.111	H	0	1	SH1000	None	Hypoxia
F	2	0.093	H	0	1	SH1000	None	Hypoxia
F	2	0.107	H	0	1	SH1000	None	Hypoxia
E	2	0.103	H	0	1	SH1000	None	Normoxia
E	2	0.113	H	0	1	SH1000	None	Normoxia
E	2	0.106	H	0	1	SH1000	None	Normoxia
F	3	0.099	H	0	1	SH1000 TetR	Doxycycline	Hypoxia
F	3	0.106	H	0	1	SH1000 TetR	Doxycycline	Hypoxia
F	3	0.111	H	0	1	SH1000 TetR	Doxycycline	Hypoxia
E	3	0.087	H	0	1	SH1000 TetR	Doxycycline	Normoxia
E	3	0.106	H	0	1	SH1000 TetR	Doxycycline	Normoxia
E	3	0.114	H	0	1	SH1000 TetR	Doxycycline	Normoxia
B	3	0.09	H	0	1	SH1000 TetR	None	Hypoxia
B	3	0.105	H	0	1	SH1000 TetR	None	Hypoxia
B	3	0.11	H	0	1	SH1000 TetR	None	Hypoxia
G	2	0.096	H	0	1	SH1000 TetR	None	Normoxia
G	2	0.101	H	0	1	SH1000 TetR	None	Normoxia
G	2	0.102	H	0	1	SH1000 TetR	None	Normoxia
D	3	0.113	H	0	1	SH1000 TetR	Tetracycline	Hypoxia
D	3	0.095	H	0	1	SH1000 TetR	Tetracycline	Hypoxia
D	3	0.107	H	0	1	SH1000 TetR	Tetracycline	Hypoxia
C	3	0.091	H	0	1	SH1000 TetR	Tetracycline	Normoxia
C	3	0.112	H	0	1	SH1000 TetR	Tetracycline	Normoxia
C	3	0.111	H	0	1	SH1000 TetR	Tetracycline	Normoxia
F	2	0.086	N	0	1	SH1000	None	Hypoxia
F	2	0.091	N	0	1	SH1000	None	Hypoxia
F	2	0.082	N	0	1	SH1000	None	Hypoxia
E	2	0.085	N	0	1	SH1000	None	Normoxia
E	2	0.083	N	0	1	SH1000	None	Normoxia
E	2	0.092	N	0	1	SH1000	None	Normoxia
F	3	0.086	N	0	1	SH1000 TetR	Doxycycline	Hypoxia
F	3	0.082	N	0	1	SH1000 TetR	Doxycycline	Hypoxia
F	3	0.091	N	0	1	SH1000 TetR	Doxycycline	Hypoxia
E	3	0.088	N	0	1	SH1000 TetR	Doxycycline	Normoxia
E	3	0.082	N	0	1	SH1000 TetR	Doxycycline	Normoxia
E	3	0.084	N	0	1	SH1000 TetR	Doxycycline	Normoxia
B	3	0.085	N	0	1	SH1000 TetR	None	Hypoxia
B	3	0.089	N	0	1	SH1000 TetR	None	Hypoxia
B	3	0.083	N	0	1	SH1000 TetR	None	Hypoxia
G	2	0.09	N	0	1	SH1000 TetR	None	Normoxia
G	2	0.083	N	0	1	SH1000 TetR	None	Normoxia
G	2	0.087	N	0	1	SH1000 TetR	None	Normoxia
D	3	0.085	N	0	1	SH1000 TetR	Tetracycline	Hypoxia
D	3	0.082	N	0	1	SH1000 TetR	Tetracycline	Hypoxia
D	3	0.087	N	0	1	SH1000 TetR	Tetracycline	Hypoxia
C	3	0.085	N	0	1	SH1000 TetR	Tetracycline	Normoxia
C	3	0.085	N	0	1	SH1000 TetR	Tetracycline	Normoxia
C	3	0.092	N	0	1	SH1000 TetR	Tetracycline	Normoxia
F	2	0.118	H	2	1	SH1000	None	Hypoxia
F	2	0.174	H	2	1	SH1000	None	Hypoxia
F	2	0.185	H	2	1	SH1000	None	Hypoxia
E	2	0.154	H	2	1	SH1000	None	Normoxia
E	2	0.127	H	2	1	SH1000	None	Normoxia
E	2	0.108	H	2	1	SH1000	None	Normoxia
F	3	0.107	H	2	1	SH1000 TetR	Doxycycline	Hypoxia
F	3	0.155	H	2	1	SH1000 TetR	Doxycycline	Hypoxia
F	3	0.132	H	2	1	SH1000 TetR	Doxycycline	Hypoxia
E	3	0.115	H	2	1	SH1000 TetR	Doxycycline	Normoxia
E	3	0.164	H	2	1	SH1000 TetR	Doxycycline	Normoxia
E	3	0.133	H	2	1	SH1000 TetR	Doxycycline	Normoxia
B	3	0.144	H	2	1	SH1000 TetR	None	Hypoxia
B	3	0.155	H	2	1	SH1000 TetR	None	Hypoxia
B	3	0.119	H	2	1	SH1000 TetR	None	Hypoxia
G	2	0.144	H	2	1	SH1000 TetR	None	Normoxia
G	2	0.181	H	2	1	SH1000 TetR	None	Normoxia
G	2	0.114	H	2	1	SH1000 TetR	None	Normoxia
D	3	0.112	H	2	1	SH1000 TetR	Tetracycline	Hypoxia
D	3	0.155	H	2	1	SH1000 TetR	Tetracycline	Hypoxia
D	3	0.136	H	2	1	SH1000 TetR	Tetracycline	Hypoxia
C	3	0.136	H	2	1	SH1000 TetR	Tetracycline	Normoxia
C	3	0.116	H	2	1	SH1000 TetR	Tetracycline	Normoxia
C	3	0.157	H	2	1	SH1000 TetR	Tetracycline	Normoxia
F	2	0.136	N	2	1	SH1000	None	Hypoxia
F	2	0.119	N	2	1	SH1000	None	Hypoxia
F	2	0.096	N	2	1	SH1000	None	Hypoxia
E	2	0.117	N	2	1	SH1000	None	Normoxia
E	2	0.102	N	2	1	SH1000	None	Normoxia
E	2	0.175	N	2	1	SH1000	None	Normoxia
F	3	0.121	N	2	1	SH1000 TetR	Doxycycline	Hypoxia
F	3	0.102	N	2	1	SH1000 TetR	Doxycycline	Hypoxia
F	3	0.086	N	2	1	SH1000 TetR	Doxycycline	Hypoxia
E	3	0.092	N	2	1	SH1000 TetR	Doxycycline	Normoxia
E	3	0.082	N	2	1	SH1000 TetR	Doxycycline	Normoxia
E	3	0.102	N	2	1	SH1000 TetR	Doxycycline	Normoxia
B	3	0.108	N	2	1	SH1000 TetR	None	Hypoxia
B	3	0.095	N	2	1	SH1000 TetR	None	Hypoxia
B	3	0.141	N	2	1	SH1000 TetR	None	Hypoxia
G	2	0.097	N	2	1	SH1000 TetR	None	Normoxia
G	2	0.127	N	2	1	SH1000 TetR	None	Normoxia
G	2	0.107	N	2	1	SH1000 TetR	None	Normoxia
D	3	0.098	N	2	1	SH1000 TetR	Tetracycline	Hypoxia
D	3	0.09	N	2	1	SH1000 TetR	Tetracycline	Hypoxia
D	3	0.133	N	2	1	SH1000 TetR	Tetracycline	Hypoxia
C	3	0.095	N	2	1	SH1000 TetR	Tetracycline	Normoxia
C	3	0.1	N	2	1	SH1000 TetR	Tetracycline	Normoxia
C	3	0.14	N	2	1	SH1000 TetR	Tetracycline	Normoxia
F	2	0.382	H	4	1	SH1000	None	Hypoxia
F	2	0.243	H	4	1	SH1000	None	Hypoxia
F	2	0.474	H	4	1	SH1000	None	Hypoxia
E	2	0.537	H	4	1	SH1000	None	Normoxia
E	2	0.452	H	4	1	SH1000	None	Normoxia
E	2	0.32	H	4	1	SH1000	None	Normoxia
F	3	0.237	H	4	1	SH1000 TetR	Doxycycline	Hypoxia
F	3	0.207	H	4	1	SH1000 TetR	Doxycycline	Hypoxia
F	3	0.27	H	4	1	SH1000 TetR	Doxycycline	Hypoxia
E	3	0.195	H	4	1	SH1000 TetR	Doxycycline	Normoxia
E	3	0.2	H	4	1	SH1000 TetR	Doxycycline	Normoxia
E	3	0.106	H	4	1	SH1000 TetR	Doxycycline	Normoxia
B	3	0.429	H	4	1	SH1000 TetR	None	Hypoxia
B	3	0.358	H	4	1	SH1000 TetR	None	Hypoxia
B	3	0.264	H	4	1	SH1000 TetR	None	Hypoxia
G	2	0.328	H	4	1	SH1000 TetR	None	Normoxia
G	2	0.214	H	4	1	SH1000 TetR	None	Normoxia
G	2	0.364	H	4	1	SH1000 TetR	None	Normoxia
D	3	0.207	H	4	1	SH1000 TetR	Tetracycline	Hypoxia
D	3	0.148	H	4	1	SH1000 TetR	Tetracycline	Hypoxia
D	3	0.151	H	4	1	SH1000 TetR	Tetracycline	Hypoxia
C	3	0.195	H	4	1	SH1000 TetR	Tetracycline	Normoxia
C	3	0.268	H	4	1	SH1000 TetR	Tetracycline	Normoxia
C	3	0.213	H	4	1	SH1000 TetR	Tetracycline	Normoxia
F	2	0.482	N	4	1	SH1000	None	Hypoxia
F	2	0.42	N	4	1	SH1000	None	Hypoxia
F	2	0.22	N	4	1	SH1000	None	Hypoxia
E	2	0.481	N	4	1	SH1000	None	Normoxia
E	2	0.557	N	4	1	SH1000	None	Normoxia
E	2	0.279	N	4	1	SH1000	None	Normoxia
F	3	0.098	N	4	1	SH1000 TetR	Doxycycline	Hypoxia
F	3	0.376	N	4	1	SH1000 TetR	Doxycycline	Hypoxia
F	3	0.244	N	4	1	SH1000 TetR	Doxycycline	Hypoxia
E	3	0.082	N	4	1	SH1000 TetR	Doxycycline	Normoxia
E	3	0.177	N	4	1	SH1000 TetR	Doxycycline	Normoxia
E	3	0.31	N	4	1	SH1000 TetR	Doxycycline	Normoxia
B	3	0.428	N	4	1	SH1000 TetR	None	Hypoxia
B	3	0.191	N	4	1	SH1000 TetR	None	Hypoxia
B	3	0.352	N	4	1	SH1000 TetR	None	Hypoxia
G	2	0.425	N	4	1	SH1000 TetR	None	Normoxia
G	2	0.259	N	4	1	SH1000 TetR	None	Normoxia
G	2	0.429	N	4	1	SH1000 TetR	None	Normoxia
D	3	0.188	N	4	1	SH1000 TetR	Tetracycline	Hypoxia
D	3	0.224	N	4	1	SH1000 TetR	Tetracycline	Hypoxia
D	3	0.117	N	4	1	SH1000 TetR	Tetracycline	Hypoxia
C	3	0.252	N	4	1	SH1000 TetR	Tetracycline	Normoxia
C	3	0.337	N	4	1	SH1000 TetR	Tetracycline	Normoxia
C	3	0.147	N	4	1	SH1000 TetR	Tetracycline	Normoxia
F	2	0.642	H	6	1	SH1000	None	Hypoxia
F	2	0.558	H	6	1	SH1000	None	Hypoxia
F	2	0.726	H	6	1	SH1000	None	Hypoxia
E	2	0.648	H	6	1	SH1000	None	Normoxia
E	2	0.646	H	6	1	SH1000	None	Normoxia
E	2	0.77	H	6	1	SH1000	None	Normoxia
F	3	0.363	H	6	1	SH1000 TetR	Doxycycline	Hypoxia
F	3	0.262	H	6	1	SH1000 TetR	Doxycycline	Hypoxia
F	3	0.366	H	6	1	SH1000 TetR	Doxycycline	Hypoxia
E	3	0.33	H	6	1	SH1000 TetR	Doxycycline	Normoxia
E	3	0.342	H	6	1	SH1000 TetR	Doxycycline	Normoxia
E	3	0.109	H	6	1	SH1000 TetR	Doxycycline	Normoxia
B	3	0.634	H	6	1	SH1000 TetR	None	Hypoxia
B	3	0.569	H	6	1	SH1000 TetR	None	Hypoxia
B	3	0.6	H	6	1	SH1000 TetR	None	Hypoxia
G	2	0.453	H	6	1	SH1000 TetR	None	Normoxia
G	2	0.571	H	6	1	SH1000 TetR	None	Normoxia
G	2	0.535	H	6	1	SH1000 TetR	None	Normoxia
D	3	0.254	H	6	1	SH1000 TetR	Tetracycline	Hypoxia
D	3	0.284	H	6	1	SH1000 TetR	Tetracycline	Hypoxia
D	3	0.317	H	6	1	SH1000 TetR	Tetracycline	Hypoxia
C	3	0.378	H	6	1	SH1000 TetR	Tetracycline	Normoxia
C	3	0.339	H	6	1	SH1000 TetR	Tetracycline	Normoxia
C	3	0.452	H	6	1	SH1000 TetR	Tetracycline	Normoxia
F	2	0.652	N	6	1	SH1000	None	Hypoxia
F	2	0.607	N	6	1	SH1000	None	Hypoxia
F	2	0.557	N	6	1	SH1000	None	Hypoxia
E	2	0.66	N	6	1	SH1000	None	Normoxia
E	2	0.609	N	6	1	SH1000	None	Normoxia
E	2	0.621	N	6	1	SH1000	None	Normoxia
F	3	0.512	N	6	1	SH1000 TetR	Doxycycline	Hypoxia
F	3	0.171	N	6	1	SH1000 TetR	Doxycycline	Hypoxia
F	3	0.395	N	6	1	SH1000 TetR	Doxycycline	Hypoxia
E	3	0.509	N	6	1	SH1000 TetR	Doxycycline	Normoxia
E	3	0.082	N	6	1	SH1000 TetR	Doxycycline	Normoxia
E	3	0.487	N	6	1	SH1000 TetR	Doxycycline	Normoxia
B	3	0.599	N	6	1	SH1000 TetR	None	Hypoxia
B	3	0.554	N	6	1	SH1000 TetR	None	Hypoxia
B	3	0.512	N	6	1	SH1000 TetR	None	Hypoxia
G	2	0.609	N	6	1	SH1000 TetR	None	Normoxia
G	2	0.595	N	6	1	SH1000 TetR	None	Normoxia
G	2	0.604	N	6	1	SH1000 TetR	None	Normoxia
D	3	0.209	N	6	1	SH1000 TetR	Tetracycline	Hypoxia
D	3	0.195	N	6	1	SH1000 TetR	Tetracycline	Hypoxia
D	3	0.28	N	6	1	SH1000 TetR	Tetracycline	Hypoxia
C	3	0.484	N	6	1	SH1000 TetR	Tetracycline	Normoxia
C	3	0.416	N	6	1	SH1000 TetR	Tetracycline	Normoxia
C	3	0.411	N	6	1	SH1000 TetR	Tetracycline	Normoxia
F	2	0.58	H	24	1	SH1000	None	Hypoxia
F	2	0.59	H	24	1	SH1000	None	Hypoxia
F	2	0.567	H	24	1	SH1000	None	Hypoxia
E	2	0.566	H	24	1	SH1000	None	Normoxia
E	2	0.604	H	24	1	SH1000	None	Normoxia
E	2	0.52	H	24	1	SH1000	None	Normoxia
F	3	0.59	H	24	1	SH1000 TetR	Doxycycline	Hypoxia
F	3	0.464	H	24	1	SH1000 TetR	Doxycycline	Hypoxia
F	3	0.291	H	24	1	SH1000 TetR	Doxycycline	Hypoxia
E	3	0.449	H	24	1	SH1000 TetR	Doxycycline	Normoxia
E	3	0.083	H	24	1	SH1000 TetR	Doxycycline	Normoxia
E	3	0.479	H	24	1	SH1000 TetR	Doxycycline	Normoxia
B	3	0.493	H	24	1	SH1000 TetR	None	Hypoxia
B	3	0.571	H	24	1	SH1000 TetR	None	Hypoxia
B	3	0.569	H	24	1	SH1000 TetR	None	Hypoxia
G	2	0.632	H	24	1	SH1000 TetR	None	Normoxia
G	2	0.577	H	24	1	SH1000 TetR	None	Normoxia
G	2	0.477	H	24	1	SH1000 TetR	None	Normoxia
D	3	0.285	H	24	1	SH1000 TetR	Tetracycline	Hypoxia
D	3	0.402	H	24	1	SH1000 TetR	Tetracycline	Hypoxia
D	3	0.517	H	24	1	SH1000 TetR	Tetracycline	Hypoxia
C	3	0.481	H	24	1	SH1000 TetR	Tetracycline	Normoxia
C	3	0.548	H	24	1	SH1000 TetR	Tetracycline	Normoxia
C	3	0.453	H	24	1	SH1000 TetR	Tetracycline	Normoxia
F	2	0.954	N	24	1	SH1000	None	Hypoxia
F	2	0.937	N	24	1	SH1000	None	Hypoxia
F	2	0.939	N	24	1	SH1000	None	Hypoxia
E	2	1.277	N	24	1	SH1000	None	Normoxia
E	2	0.944	N	24	1	SH1000	None	Normoxia
E	2	0.974	N	24	1	SH1000	None	Normoxia
F	3	0.774	N	24	1	SH1000 TetR	Doxycycline	Hypoxia
F	3	0.659	N	24	1	SH1000 TetR	Doxycycline	Hypoxia
F	3	0.615	N	24	1	SH1000 TetR	Doxycycline	Hypoxia
E	3	0.084	N	24	1	SH1000 TetR	Doxycycline	Normoxia
E	3	0.746	N	24	1	SH1000 TetR	Doxycycline	Normoxia
E	3	1.045	N	24	1	SH1000 TetR	Doxycycline	Normoxia
B	3	0.908	N	24	1	SH1000 TetR	None	Hypoxia
B	3	0.77	N	24	1	SH1000 TetR	None	Hypoxia
B	3	0.887	N	24	1	SH1000 TetR	None	Hypoxia
G	2	0.997	N	24	1	SH1000 TetR	None	Normoxia
G	2	0.855	N	24	1	SH1000 TetR	None	Normoxia
G	2	0.739	N	24	1	SH1000 TetR	None	Normoxia
D	3	0.766	N	24	1	SH1000 TetR	Tetracycline	Hypoxia
D	3	1.109	N	24	1	SH1000 TetR	Tetracycline	Hypoxia
D	3	0.591	N	24	1	SH1000 TetR	Tetracycline	Hypoxia
C	3	0.839	N	24	1	SH1000 TetR	Tetracycline	Normoxia
C	3	0.752	N	24	1	SH1000 TetR	Tetracycline	Normoxia
C	3	0.877	N	24	1	SH1000 TetR	Tetracycline	Normoxia
C	5	0.101	H	0	2	SH1000	None	Hypoxia
C	5	0.111	H	0	2	SH1000	None	Hypoxia
C	5	0.105	H	0	2	SH1000	None	Hypoxia
D	5	0.1	H	0	2	SH1000	None	Normoxia
D	5	0.106	H	0	2	SH1000	None	Normoxia
D	5	0.11	H	0	2	SH1000	None	Normoxia
C	4	0.111	H	0	2	SH1000 TetR	Doxycycline	Hypoxia
C	4	0.098	H	0	2	SH1000 TetR	Doxycycline	Hypoxia
C	4	0.107	H	0	2	SH1000 TetR	Doxycycline	Hypoxia
D	4	0.099	H	0	2	SH1000 TetR	Doxycycline	Normoxia
D	4	0.111	H	0	2	SH1000 TetR	Doxycycline	Normoxia
D	4	0.107	H	0	2	SH1000 TetR	Doxycycline	Normoxia
G	4	0.097	H	0	2	SH1000 TetR	None	Hypoxia
G	4	0.104	H	0	2	SH1000 TetR	None	Hypoxia
G	4	0.104	H	0	2	SH1000 TetR	None	Hypoxia
B	5	0.098	H	0	2	SH1000 TetR	None	Normoxia
B	5	0.099	H	0	2	SH1000 TetR	None	Normoxia
B	5	0.102	H	0	2	SH1000 TetR	None	Normoxia
E	4	0.097	H	0	2	SH1000 TetR	Tetracycline	Hypoxia
E	4	0.108	H	0	2	SH1000 TetR	Tetracycline	Hypoxia
E	4	0.109	H	0	2	SH1000 TetR	Tetracycline	Hypoxia
F	4	0.105	H	0	2	SH1000 TetR	Tetracycline	Normoxia
F	4	0.1	H	0	2	SH1000 TetR	Tetracycline	Normoxia
F	4	0.111	H	0	2	SH1000 TetR	Tetracycline	Normoxia
C	5	0.083	N	0	2	SH1000	None	Hypoxia
C	5	0.093	N	0	2	SH1000	None	Hypoxia
C	5	0.086	N	0	2	SH1000	None	Hypoxia
D	5	0.085	N	0	2	SH1000	None	Normoxia
D	5	0.09	N	0	2	SH1000	None	Normoxia
D	5	0.082	N	0	2	SH1000	None	Normoxia
C	4	0.086	N	0	2	SH1000 TetR	Doxycycline	Hypoxia
C	4	0.089	N	0	2	SH1000 TetR	Doxycycline	Hypoxia
C	4	0.085	N	0	2	SH1000 TetR	Doxycycline	Hypoxia
D	4	0.085	N	0	2	SH1000 TetR	Doxycycline	Normoxia
D	4	0.084	N	0	2	SH1000 TetR	Doxycycline	Normoxia
D	4	0.09	N	0	2	SH1000 TetR	Doxycycline	Normoxia
G	4	0.084	N	0	2	SH1000 TetR	None	Hypoxia
G	4	0.086	N	0	2	SH1000 TetR	None	Hypoxia
G	4	0.091	N	0	2	SH1000 TetR	None	Hypoxia
B	5	0.081	N	0	2	SH1000 TetR	None	Normoxia
B	5	0.085	N	0	2	SH1000 TetR	None	Normoxia
B	5	0.09	N	0	2	SH1000 TetR	None	Normoxia
E	4	0.085	N	0	2	SH1000 TetR	Tetracycline	Hypoxia
E	4	0.085	N	0	2	SH1000 TetR	Tetracycline	Hypoxia
E	4	0.091	N	0	2	SH1000 TetR	Tetracycline	Hypoxia
F	4	0.092	N	0	2	SH1000 TetR	Tetracycline	Normoxia
F	4	0.085	N	0	2	SH1000 TetR	Tetracycline	Normoxia
F	4	0.086	N	0	2	SH1000 TetR	Tetracycline	Normoxia
C	5	0.109	H	2	2	SH1000	None	Hypoxia
C	5	0.151	H	2	2	SH1000	None	Hypoxia
C	5	0.121	H	2	2	SH1000	None	Hypoxia
D	5	0.179	H	2	2	SH1000	None	Normoxia
D	5	0.13	H	2	2	SH1000	None	Normoxia
D	5	0.152	H	2	2	SH1000	None	Normoxia
C	4	0.133	H	2	2	SH1000 TetR	Doxycycline	Hypoxia
C	4	0.117	H	2	2	SH1000 TetR	Doxycycline	Hypoxia
C	4	0.162	H	2	2	SH1000 TetR	Doxycycline	Hypoxia
D	4	0.148	H	2	2	SH1000 TetR	Doxycycline	Normoxia
D	4	0.122	H	2	2	SH1000 TetR	Doxycycline	Normoxia
D	4	0.128	H	2	2	SH1000 TetR	Doxycycline	Normoxia
G	4	0.128	H	2	2	SH1000 TetR	None	Hypoxia
G	4	0.179	H	2	2	SH1000 TetR	None	Hypoxia
G	4	0.133	H	2	2	SH1000 TetR	None	Hypoxia
B	5	0.115	H	2	2	SH1000 TetR	None	Normoxia
B	5	0.18	H	2	2	SH1000 TetR	None	Normoxia
B	5	0.137	H	2	2	SH1000 TetR	None	Normoxia
E	4	0.131	H	2	2	SH1000 TetR	Tetracycline	Hypoxia
E	4	0.125	H	2	2	SH1000 TetR	Tetracycline	Hypoxia
E	4	0.143	H	2	2	SH1000 TetR	Tetracycline	Hypoxia
F	4	0.119	H	2	2	SH1000 TetR	Tetracycline	Normoxia
F	4	0.138	H	2	2	SH1000 TetR	Tetracycline	Normoxia
F	4	0.168	H	2	2	SH1000 TetR	Tetracycline	Normoxia
C	5	0.144	N	2	2	SH1000	None	Hypoxia
C	5	0.091	N	2	2	SH1000	None	Hypoxia
C	5	0.123	N	2	2	SH1000	None	Hypoxia
D	5	0.093	N	2	2	SH1000	None	Normoxia
D	5	0.136	N	2	2	SH1000	None	Normoxia
D	5	0.116	N	2	2	SH1000	None	Normoxia
C	4	0.09	N	2	2	SH1000 TetR	Doxycycline	Hypoxia
C	4	0.113	N	2	2	SH1000 TetR	Doxycycline	Hypoxia
C	4	0.103	N	2	2	SH1000 TetR	Doxycycline	Hypoxia
D	4	0.131	N	2	2	SH1000 TetR	Doxycycline	Normoxia
D	4	0.092	N	2	2	SH1000 TetR	Doxycycline	Normoxia
D	4	0.114	N	2	2	SH1000 TetR	Doxycycline	Normoxia
G	4	0.096	N	2	2	SH1000 TetR	None	Hypoxia
G	4	0.159	N	2	2	SH1000 TetR	None	Hypoxia
G	4	0.106	N	2	2	SH1000 TetR	None	Hypoxia
B	5	0.087	N	2	2	SH1000 TetR	None	Normoxia
B	5	0.126	N	2	2	SH1000 TetR	None	Normoxia
B	5	0.112	N	2	2	SH1000 TetR	None	Normoxia
E	4	0.116	N	2	2	SH1000 TetR	Tetracycline	Hypoxia
E	4	0.098	N	2	2	SH1000 TetR	Tetracycline	Hypoxia
E	4	0.11	N	2	2	SH1000 TetR	Tetracycline	Hypoxia
F	4	0.09	N	2	2	SH1000 TetR	Tetracycline	Normoxia
F	4	0.149	N	2	2	SH1000 TetR	Tetracycline	Normoxia
F	4	0.105	N	2	2	SH1000 TetR	Tetracycline	Normoxia
C	5	0.326	H	4	2	SH1000	None	Hypoxia
C	5	0.439	H	4	2	SH1000	None	Hypoxia
C	5	0.238	H	4	2	SH1000	None	Hypoxia
D	5	0.411	H	4	2	SH1000	None	Normoxia
D	5	0.346	H	4	2	SH1000	None	Normoxia
D	5	0.27	H	4	2	SH1000	None	Normoxia
C	4	0.26	H	4	2	SH1000 TetR	Doxycycline	Hypoxia
C	4	0.21	H	4	2	SH1000 TetR	Doxycycline	Hypoxia
C	4	0.171	H	4	2	SH1000 TetR	Doxycycline	Hypoxia
D	4	0.29	H	4	2	SH1000 TetR	Doxycycline	Normoxia
D	4	0.315	H	4	2	SH1000 TetR	Doxycycline	Normoxia
D	4	0.208	H	4	2	SH1000 TetR	Doxycycline	Normoxia
G	4	0.397	H	4	2	SH1000 TetR	None	Hypoxia
G	4	0.335	H	4	2	SH1000 TetR	None	Hypoxia
G	4	0.271	H	4	2	SH1000 TetR	None	Hypoxia
B	5	0.302	H	4	2	SH1000 TetR	None	Normoxia
B	5	0.222	H	4	2	SH1000 TetR	None	Normoxia
B	5	0.391	H	4	2	SH1000 TetR	None	Normoxia
E	4	0.249	H	4	2	SH1000 TetR	Tetracycline	Hypoxia
E	4	0.204	H	4	2	SH1000 TetR	Tetracycline	Hypoxia
E	4	0.207	H	4	2	SH1000 TetR	Tetracycline	Hypoxia
F	4	0.282	H	4	2	SH1000 TetR	Tetracycline	Normoxia
F	4	0.253	H	4	2	SH1000 TetR	Tetracycline	Normoxia
F	4	0.187	H	4	2	SH1000 TetR	Tetracycline	Normoxia
C	5	0.446	N	4	2	SH1000	None	Hypoxia
C	5	0.402	N	4	2	SH1000	None	Hypoxia
C	5	0.209	N	4	2	SH1000	None	Hypoxia
D	5	0.424	N	4	2	SH1000	None	Normoxia
D	5	0.247	N	4	2	SH1000	None	Normoxia
D	5	0.422	N	4	2	SH1000	None	Normoxia
C	4	0.208	N	4	2	SH1000 TetR	Doxycycline	Hypoxia
C	4	0.235	N	4	2	SH1000 TetR	Doxycycline	Hypoxia
C	4	0.138	N	4	2	SH1000 TetR	Doxycycline	Hypoxia
D	4	0.395	N	4	2	SH1000 TetR	Doxycycline	Normoxia
D	4	0.351	N	4	2	SH1000 TetR	Doxycycline	Normoxia
D	4	0.193	N	4	2	SH1000 TetR	Doxycycline	Normoxia
G	4	0.451	N	4	2	SH1000 TetR	None	Hypoxia
G	4	0.349	N	4	2	SH1000 TetR	None	Hypoxia
G	4	0.211	N	4	2	SH1000 TetR	None	Hypoxia
B	5	0.38	N	4	2	SH1000 TetR	None	Normoxia
B	5	0.379	N	4	2	SH1000 TetR	None	Normoxia
B	5	0.207	N	4	2	SH1000 TetR	None	Normoxia
E	4	0.268	N	4	2	SH1000 TetR	Tetracycline	Hypoxia
E	4	0.276	N	4	2	SH1000 TetR	Tetracycline	Hypoxia
E	4	0.196	N	4	2	SH1000 TetR	Tetracycline	Hypoxia
F	4	0.378	N	4	2	SH1000 TetR	Tetracycline	Normoxia
F	4	0.284	N	4	2	SH1000 TetR	Tetracycline	Normoxia
F	4	0.165	N	4	2	SH1000 TetR	Tetracycline	Normoxia
C	5	0.582	H	6	2	SH1000	None	Hypoxia
C	5	0.64	H	6	2	SH1000	None	Hypoxia
C	5	0.665	H	6	2	SH1000	None	Hypoxia
D	5	0.584	H	6	2	SH1000	None	Normoxia
D	5	0.609	H	6	2	SH1000	None	Normoxia
D	5	0.571	H	6	2	SH1000	None	Normoxia
C	4	0.424	H	6	2	SH1000 TetR	Doxycycline	Hypoxia
C	4	0.302	H	6	2	SH1000 TetR	Doxycycline	Hypoxia
C	4	0.391	H	6	2	SH1000 TetR	Doxycycline	Hypoxia
D	4	0.436	H	6	2	SH1000 TetR	Doxycycline	Normoxia
D	4	0.364	H	6	2	SH1000 TetR	Doxycycline	Normoxia
D	4	0.437	H	6	2	SH1000 TetR	Doxycycline	Normoxia
G	4	0.569	H	6	2	SH1000 TetR	None	Hypoxia
G	4	0.56	H	6	2	SH1000 TetR	None	Hypoxia
G	4	0.617	H	6	2	SH1000 TetR	None	Hypoxia
B	5	0.543	H	6	2	SH1000 TetR	None	Normoxia
B	5	0.508	H	6	2	SH1000 TetR	None	Normoxia
B	5	0.56	H	6	2	SH1000 TetR	None	Normoxia
E	4	0.377	H	6	2	SH1000 TetR	Tetracycline	Hypoxia
E	4	0.292	H	6	2	SH1000 TetR	Tetracycline	Hypoxia
E	4	0.327	H	6	2	SH1000 TetR	Tetracycline	Hypoxia
F	4	0.69	H	6	2	SH1000 TetR	Tetracycline	Normoxia
F	4	0.507	H	6	2	SH1000 TetR	Tetracycline	Normoxia
F	4	0.467	H	6	2	SH1000 TetR	Tetracycline	Normoxia
C	5	0.578	N	6	2	SH1000	None	Hypoxia
C	5	0.554	N	6	2	SH1000	None	Hypoxia
C	5	0.647	N	6	2	SH1000	None	Hypoxia
D	5	0.505	N	6	2	SH1000	None	Normoxia
D	5	0.538	N	6	2	SH1000	None	Normoxia
D	5	0.626	N	6	2	SH1000	None	Normoxia
C	4	0.312	N	6	2	SH1000 TetR	Doxycycline	Hypoxia
C	4	0.447	N	6	2	SH1000 TetR	Doxycycline	Hypoxia
C	4	0.469	N	6	2	SH1000 TetR	Doxycycline	Hypoxia
D	4	0.54	N	6	2	SH1000 TetR	Doxycycline	Normoxia
D	4	0.619	N	6	2	SH1000 TetR	Doxycycline	Normoxia
D	4	0.504	N	6	2	SH1000 TetR	Doxycycline	Normoxia
G	4	0.494	N	6	2	SH1000 TetR	None	Hypoxia
G	4	0.557	N	6	2	SH1000 TetR	None	Hypoxia
G	4	0.564	N	6	2	SH1000 TetR	None	Hypoxia
B	5	0.537	N	6	2	SH1000 TetR	None	Normoxia
B	5	0.488	N	6	2	SH1000 TetR	None	Normoxia
B	5	0.582	N	6	2	SH1000 TetR	None	Normoxia
E	4	0.349	N	6	2	SH1000 TetR	Tetracycline	Hypoxia
E	4	0.511	N	6	2	SH1000 TetR	Tetracycline	Hypoxia
E	4	0.468	N	6	2	SH1000 TetR	Tetracycline	Hypoxia
F	4	0.501	N	6	2	SH1000 TetR	Tetracycline	Normoxia
F	4	0.399	N	6	2	SH1000 TetR	Tetracycline	Normoxia
F	4	0.521	N	6	2	SH1000 TetR	Tetracycline	Normoxia
C	5	0.528	H	24	2	SH1000	None	Hypoxia
C	5	0.586	H	24	2	SH1000	None	Hypoxia
C	5	0.559	H	24	2	SH1000	None	Hypoxia
D	5	0.336	H	24	2	SH1000	None	Normoxia
D	5	0.488	H	24	2	SH1000	None	Normoxia
D	5	0.574	H	24	2	SH1000	None	Normoxia
C	4	0.496	H	24	2	SH1000 TetR	Doxycycline	Hypoxia
C	4	0.472	H	24	2	SH1000 TetR	Doxycycline	Hypoxia
C	4	0.445	H	24	2	SH1000 TetR	Doxycycline	Hypoxia
D	4	0.404	H	24	2	SH1000 TetR	Doxycycline	Normoxia
D	4	0.506	H	24	2	SH1000 TetR	Doxycycline	Normoxia
D	4	0.338	H	24	2	SH1000 TetR	Doxycycline	Normoxia
G	4	0.534	H	24	2	SH1000 TetR	None	Hypoxia
G	4	0.537	H	24	2	SH1000 TetR	None	Hypoxia
G	4	0.779	H	24	2	SH1000 TetR	None	Hypoxia
B	5	0.654	H	24	2	SH1000 TetR	None	Normoxia
B	5	0.439	H	24	2	SH1000 TetR	None	Normoxia
B	5	0.51	H	24	2	SH1000 TetR	None	Normoxia
E	4	0.399	H	24	2	SH1000 TetR	Tetracycline	Hypoxia
E	4	0.315	H	24	2	SH1000 TetR	Tetracycline	Hypoxia
E	4	0.335	H	24	2	SH1000 TetR	Tetracycline	Hypoxia
F	4	0.439	H	24	2	SH1000 TetR	Tetracycline	Normoxia
F	4	0.381	H	24	2	SH1000 TetR	Tetracycline	Normoxia
F	4	0.24	H	24	2	SH1000 TetR	Tetracycline	Normoxia
C	5	0.843	N	24	2	SH1000	None	Hypoxia
C	5	0.951	N	24	2	SH1000	None	Hypoxia
C	5	0.81	N	24	2	SH1000	None	Hypoxia
D	5	0.748	N	24	2	SH1000	None	Normoxia
D	5	0.93	N	24	2	SH1000	None	Normoxia
D	5	0.768	N	24	2	SH1000	None	Normoxia
C	4	0.752	N	24	2	SH1000 TetR	Doxycycline	Hypoxia
C	4	0.83	N	24	2	SH1000 TetR	Doxycycline	Hypoxia
C	4	0.751	N	24	2	SH1000 TetR	Doxycycline	Hypoxia
D	4	1.208	N	24	2	SH1000 TetR	Doxycycline	Normoxia
D	4	0.758	N	24	2	SH1000 TetR	Doxycycline	Normoxia
D	4	0.945	N	24	2	SH1000 TetR	Doxycycline	Normoxia
G	4	0.77	N	24	2	SH1000 TetR	None	Hypoxia
G	4	0.756	N	24	2	SH1000 TetR	None	Hypoxia
G	4	1.012	N	24	2	SH1000 TetR	None	Hypoxia
B	5	0.769	N	24	2	SH1000 TetR	None	Normoxia
B	5	0.694	N	24	2	SH1000 TetR	None	Normoxia
B	5	0.918	N	24	2	SH1000 TetR	None	Normoxia
E	4	0.703	N	24	2	SH1000 TetR	Tetracycline	Hypoxia
E	4	0.879	N	24	2	SH1000 TetR	Tetracycline	Hypoxia
E	4	1.094	N	24	2	SH1000 TetR	Tetracycline	Hypoxia
F	4	0.727	N	24	2	SH1000 TetR	Tetracycline	Normoxia
F	4	0.793	N	24	2	SH1000 TetR	Tetracycline	Normoxia
F	4	0.847	N	24	2	SH1000 TetR	Tetracycline	Normoxia
G	5	0.104	H	0	3	SH1000	None	Hypoxia
G	5	0.099	H	0	3	SH1000	None	Hypoxia
G	5	0.102	H	0	3	SH1000	None	Hypoxia
F	5	0.101	H	0	3	SH1000	None	Normoxia
F	5	0.104	H	0	3	SH1000	None	Normoxia
F	5	0.112	H	0	3	SH1000	None	Normoxia
G	6	0.096	H	0	3	SH1000 TetR	Doxycycline	Hypoxia
G	6	0.11	H	0	3	SH1000 TetR	Doxycycline	Hypoxia
G	6	0.107	H	0	3	SH1000 TetR	Doxycycline	Hypoxia
F	6	0.097	H	0	3	SH1000 TetR	Doxycycline	Normoxia
F	6	0.115	H	0	3	SH1000 TetR	Doxycycline	Normoxia
F	6	0.106	H	0	3	SH1000 TetR	Doxycycline	Normoxia
C	6	0.104	H	0	3	SH1000 TetR	None	Hypoxia
C	6	0.106	H	0	3	SH1000 TetR	None	Hypoxia
C	6	0.109	H	0	3	SH1000 TetR	None	Hypoxia
B	6	0.095	H	0	3	SH1000 TetR	None	Normoxia
B	6	0.11	H	0	3	SH1000 TetR	None	Normoxia
B	6	0.103	H	0	3	SH1000 TetR	None	Normoxia
E	6	0.099	H	0	3	SH1000 TetR	Tetracycline	Hypoxia
E	6	0.105	H	0	3	SH1000 TetR	Tetracycline	Hypoxia
E	6	0.111	H	0	3	SH1000 TetR	Tetracycline	Hypoxia
D	6	0.098	H	0	3	SH1000 TetR	Tetracycline	Normoxia
D	6	0.119	H	0	3	SH1000 TetR	Tetracycline	Normoxia
D	6	0.1	H	0	3	SH1000 TetR	Tetracycline	Normoxia
G	5	0.085	N	0	3	SH1000	None	Hypoxia
G	5	0.084	N	0	3	SH1000	None	Hypoxia
G	5	0.088	N	0	3	SH1000	None	Hypoxia
F	5	0.094	N	0	3	SH1000	None	Normoxia
F	5	0.087	N	0	3	SH1000	None	Normoxia
F	5	0.084	N	0	3	SH1000	None	Normoxia
G	6	0.084	N	0	3	SH1000 TetR	Doxycycline	Hypoxia
G	6	0.087	N	0	3	SH1000 TetR	Doxycycline	Hypoxia
G	6	0.096	N	0	3	SH1000 TetR	Doxycycline	Hypoxia
F	6	0.089	N	0	3	SH1000 TetR	Doxycycline	Normoxia
F	6	0.097	N	0	3	SH1000 TetR	Doxycycline	Normoxia
F	6	0.086	N	0	3	SH1000 TetR	Doxycycline	Normoxia
C	6	0.086	N	0	3	SH1000 TetR	None	Hypoxia
C	6	0.085	N	0	3	SH1000 TetR	None	Hypoxia
C	6	0.099	N	0	3	SH1000 TetR	None	Hypoxia
B	6	0.088	N	0	3	SH1000 TetR	None	Normoxia
B	6	0.086	N	0	3	SH1000 TetR	None	Normoxia
B	6	0.084	N	0	3	SH1000 TetR	None	Normoxia
E	6	0.087	N	0	3	SH1000 TetR	Tetracycline	Hypoxia
E	6	0.084	N	0	3	SH1000 TetR	Tetracycline	Hypoxia
E	6	0.089	N	0	3	SH1000 TetR	Tetracycline	Hypoxia
D	6	0.091	N	0	3	SH1000 TetR	Tetracycline	Normoxia
D	6	0.085	N	0	3	SH1000 TetR	Tetracycline	Normoxia
D	6	0.094	N	0	3	SH1000 TetR	Tetracycline	Normoxia
G	5	0.135	H	2	3	SH1000	None	Hypoxia
G	5	0.147	H	2	3	SH1000	None	Hypoxia
G	5	0.186	H	2	3	SH1000	None	Hypoxia
F	5	0.152	H	2	3	SH1000	None	Normoxia
F	5	0.124	H	2	3	SH1000	None	Normoxia
F	5	0.179	H	2	3	SH1000	None	Normoxia
G	6	0.127	H	2	3	SH1000 TetR	Doxycycline	Hypoxia
G	6	0.17	H	2	3	SH1000 TetR	Doxycycline	Hypoxia
G	6	0.143	H	2	3	SH1000 TetR	Doxycycline	Hypoxia
F	6	0.129	H	2	3	SH1000 TetR	Doxycycline	Normoxia
F	6	0.13	H	2	3	SH1000 TetR	Doxycycline	Normoxia
F	6	0.165	H	2	3	SH1000 TetR	Doxycycline	Normoxia
C	6	0.131	H	2	3	SH1000 TetR	None	Hypoxia
C	6	0.161	H	2	3	SH1000 TetR	None	Hypoxia
C	6	0.122	H	2	3	SH1000 TetR	None	Hypoxia
B	6	0.14	H	2	3	SH1000 TetR	None	Normoxia
B	6	0.164	H	2	3	SH1000 TetR	None	Normoxia
B	6	0.123	H	2	3	SH1000 TetR	None	Normoxia
E	6	0.122	H	2	3	SH1000 TetR	Tetracycline	Hypoxia
E	6	0.173	H	2	3	SH1000 TetR	Tetracycline	Hypoxia
E	6	0.125	H	2	3	SH1000 TetR	Tetracycline	Hypoxia
D	6	0.169	H	2	3	SH1000 TetR	Tetracycline	Normoxia
D	6	0.135	H	2	3	SH1000 TetR	Tetracycline	Normoxia
D	6	0.121	H	2	3	SH1000 TetR	Tetracycline	Normoxia
G	5	0.098	N	2	3	SH1000	None	Hypoxia
G	5	0.138	N	2	3	SH1000	None	Hypoxia
G	5	0.116	N	2	3	SH1000	None	Hypoxia
F	5	0.095	N	2	3	SH1000	None	Normoxia
F	5	0.135	N	2	3	SH1000	None	Normoxia
F	5	0.151	N	2	3	SH1000	None	Normoxia
G	6	0.101	N	2	3	SH1000 TetR	Doxycycline	Hypoxia
G	6	0.11	N	2	3	SH1000 TetR	Doxycycline	Hypoxia
G	6	0.15	N	2	3	SH1000 TetR	Doxycycline	Hypoxia
F	6	0.097	N	2	3	SH1000 TetR	Doxycycline	Normoxia
F	6	0.111	N	2	3	SH1000 TetR	Doxycycline	Normoxia
F	6	0.144	N	2	3	SH1000 TetR	Doxycycline	Normoxia
C	6	0.13	N	2	3	SH1000 TetR	None	Hypoxia
C	6	0.092	N	2	3	SH1000 TetR	None	Hypoxia
C	6	0.098	N	2	3	SH1000 TetR	None	Hypoxia
B	6	0.119	N	2	3	SH1000 TetR	None	Normoxia
B	6	0.121	N	2	3	SH1000 TetR	None	Normoxia
B	6	0.092	N	2	3	SH1000 TetR	None	Normoxia
E	6	0.087	N	2	3	SH1000 TetR	Tetracycline	Hypoxia
E	6	0.111	N	2	3	SH1000 TetR	Tetracycline	Hypoxia
E	6	0.131	N	2	3	SH1000 TetR	Tetracycline	Hypoxia
D	6	0.086	N	2	3	SH1000 TetR	Tetracycline	Normoxia
D	6	0.116	N	2	3	SH1000 TetR	Tetracycline	Normoxia
D	6	0.109	N	2	3	SH1000 TetR	Tetracycline	Normoxia
G	5	0.362	H	4	3	SH1000	None	Hypoxia
G	5	0.416	H	4	3	SH1000	None	Hypoxia
G	5	0.278	H	4	3	SH1000	None	Hypoxia
F	5	0.338	H	4	3	SH1000	None	Normoxia
F	5	0.261	H	4	3	SH1000	None	Normoxia
F	5	0.396	H	4	3	SH1000	None	Normoxia
G	6	0.252	H	4	3	SH1000 TetR	Doxycycline	Hypoxia
G	6	0.303	H	4	3	SH1000 TetR	Doxycycline	Hypoxia
G	6	0.21	H	4	3	SH1000 TetR	Doxycycline	Hypoxia
F	6	0.365	H	4	3	SH1000 TetR	Doxycycline	Normoxia
F	6	0.305	H	4	3	SH1000 TetR	Doxycycline	Normoxia
F	6	0.22	H	4	3	SH1000 TetR	Doxycycline	Normoxia
C	6	0.445	H	4	3	SH1000 TetR	None	Hypoxia
C	6	0.224	H	4	3	SH1000 TetR	None	Hypoxia
C	6	0.233	H	4	3	SH1000 TetR	None	Hypoxia
B	6	0.428	H	4	3	SH1000 TetR	None	Normoxia
B	6	0.376	H	4	3	SH1000 TetR	None	Normoxia
B	6	0.259	H	4	3	SH1000 TetR	None	Normoxia
E	6	0.264	H	4	3	SH1000 TetR	Tetracycline	Hypoxia
E	6	0.22	H	4	3	SH1000 TetR	Tetracycline	Hypoxia
E	6	0.161	H	4	3	SH1000 TetR	Tetracycline	Hypoxia
D	6	0.238	H	4	3	SH1000 TetR	Tetracycline	Normoxia
D	6	0.258	H	4	3	SH1000 TetR	Tetracycline	Normoxia
D	6	0.156	H	4	3	SH1000 TetR	Tetracycline	Normoxia
G	5	0.512	N	4	3	SH1000	None	Hypoxia
G	5	0.245	N	4	3	SH1000	None	Hypoxia
G	5	0.425	N	4	3	SH1000	None	Hypoxia
F	5	0.469	N	4	3	SH1000	None	Normoxia
F	5	0.231	N	4	3	SH1000	None	Normoxia
F	5	0.451	N	4	3	SH1000	None	Normoxia
G	6	0.246	N	4	3	SH1000 TetR	Doxycycline	Hypoxia
G	6	0.348	N	4	3	SH1000 TetR	Doxycycline	Hypoxia
G	6	0.438	N	4	3	SH1000 TetR	Doxycycline	Hypoxia
F	6	0.365	N	4	3	SH1000 TetR	Doxycycline	Normoxia
F	6	0.216	N	4	3	SH1000 TetR	Doxycycline	Normoxia
F	6	0.503	N	4	3	SH1000 TetR	Doxycycline	Normoxia
C	6	0.414	N	4	3	SH1000 TetR	None	Hypoxia
C	6	0.268	N	4	3	SH1000 TetR	None	Hypoxia
C	6	0.171	N	4	3	SH1000 TetR	None	Hypoxia
B	6	0.399	N	4	3	SH1000 TetR	None	Normoxia
B	6	0.43	N	4	3	SH1000 TetR	None	Normoxia
B	6	0.237	N	4	3	SH1000 TetR	None	Normoxia
E	6	0.278	N	4	3	SH1000 TetR	Tetracycline	Hypoxia
E	6	0.338	N	4	3	SH1000 TetR	Tetracycline	Hypoxia
E	6	0.139	N	4	3	SH1000 TetR	Tetracycline	Hypoxia
D	6	0.28	N	4	3	SH1000 TetR	Tetracycline	Normoxia
D	6	0.276	N	4	3	SH1000 TetR	Tetracycline	Normoxia
D	6	0.127	N	4	3	SH1000 TetR	Tetracycline	Normoxia
G	5	0.607	H	6	3	SH1000	None	Hypoxia
G	5	0.623	H	6	3	SH1000	None	Hypoxia
G	5	0.622	H	6	3	SH1000	None	Hypoxia
F	5	0.569	H	6	3	SH1000	None	Normoxia
F	5	0.541	H	6	3	SH1000	None	Normoxia
F	5	0.555	H	6	3	SH1000	None	Normoxia
G	6	0.371	H	6	3	SH1000 TetR	Doxycycline	Hypoxia
G	6	0.483	H	6	3	SH1000 TetR	Doxycycline	Hypoxia
G	6	0.535	H	6	3	SH1000 TetR	Doxycycline	Hypoxia
F	6	0.53	H	6	3	SH1000 TetR	Doxycycline	Normoxia
F	6	0.493	H	6	3	SH1000 TetR	Doxycycline	Normoxia
F	6	0.511	H	6	3	SH1000 TetR	Doxycycline	Normoxia
C	6	0.56	H	6	3	SH1000 TetR	None	Hypoxia
C	6	0.528	H	6	3	SH1000 TetR	None	Hypoxia
C	6	0.625	H	6	3	SH1000 TetR	None	Hypoxia
B	6	0.576	H	6	3	SH1000 TetR	None	Normoxia
B	6	0.57	H	6	3	SH1000 TetR	None	Normoxia
B	6	0.597	H	6	3	SH1000 TetR	None	Normoxia
E	6	0.53	H	6	3	SH1000 TetR	Tetracycline	Hypoxia
E	6	0.347	H	6	3	SH1000 TetR	Tetracycline	Hypoxia
E	6	0.364	H	6	3	SH1000 TetR	Tetracycline	Hypoxia
D	6	0.279	H	6	3	SH1000 TetR	Tetracycline	Normoxia
D	6	0.403	H	6	3	SH1000 TetR	Tetracycline	Normoxia
D	6	0.357	H	6	3	SH1000 TetR	Tetracycline	Normoxia
G	5	0.683	N	6	3	SH1000	None	Hypoxia
G	5	0.655	N	6	3	SH1000	None	Hypoxia
G	5	0.624	N	6	3	SH1000	None	Hypoxia
F	5	0.466	N	6	3	SH1000	None	Normoxia
F	5	0.603	N	6	3	SH1000	None	Normoxia
F	5	0.497	N	6	3	SH1000	None	Normoxia
G	6	0.589	N	6	3	SH1000 TetR	Doxycycline	Hypoxia
G	6	0.585	N	6	3	SH1000 TetR	Doxycycline	Hypoxia
G	6	0.558	N	6	3	SH1000 TetR	Doxycycline	Hypoxia
F	6	0.567	N	6	3	SH1000 TetR	Doxycycline	Normoxia
F	6	0.623	N	6	3	SH1000 TetR	Doxycycline	Normoxia
F	6	0.536	N	6	3	SH1000 TetR	Doxycycline	Normoxia
C	6	0.519	N	6	3	SH1000 TetR	None	Hypoxia
C	6	0.477	N	6	3	SH1000 TetR	None	Hypoxia
C	6	0.535	N	6	3	SH1000 TetR	None	Hypoxia
B	6	0.571	N	6	3	SH1000 TetR	None	Normoxia
B	6	0.639	N	6	3	SH1000 TetR	None	Normoxia
B	6	0.501	N	6	3	SH1000 TetR	None	Normoxia
E	6	0.335	N	6	3	SH1000 TetR	Tetracycline	Hypoxia
E	6	0.426	N	6	3	SH1000 TetR	Tetracycline	Hypoxia
E	6	0.399	N	6	3	SH1000 TetR	Tetracycline	Hypoxia
D	6	0.283	N	6	3	SH1000 TetR	Tetracycline	Normoxia
D	6	0.378	N	6	3	SH1000 TetR	Tetracycline	Normoxia
D	6	0.48	N	6	3	SH1000 TetR	Tetracycline	Normoxia
G	5	0.516	H	24	3	SH1000	None	Hypoxia
G	5	0.643	H	24	3	SH1000	None	Hypoxia
G	5	0.469	H	24	3	SH1000	None	Hypoxia
F	5	0.493	H	24	3	SH1000	None	Normoxia
F	5	0.595	H	24	3	SH1000	None	Normoxia
F	5	0.501	H	24	3	SH1000	None	Normoxia
G	6	0.453	H	24	3	SH1000 TetR	Doxycycline	Hypoxia
G	6	0.614	H	24	3	SH1000 TetR	Doxycycline	Hypoxia
G	6	0.404	H	24	3	SH1000 TetR	Doxycycline	Hypoxia
F	6	0.556	H	24	3	SH1000 TetR	Doxycycline	Normoxia
F	6	0.779	H	24	3	SH1000 TetR	Doxycycline	Normoxia
F	6	0.446	H	24	3	SH1000 TetR	Doxycycline	Normoxia
C	6	0.584	H	24	3	SH1000 TetR	None	Hypoxia
C	6	0.551	H	24	3	SH1000 TetR	None	Hypoxia
C	6	0.453	H	24	3	SH1000 TetR	None	Hypoxia
B	6	0.731	H	24	3	SH1000 TetR	None	Normoxia
B	6	0.472	H	24	3	SH1000 TetR	None	Normoxia
B	6	0.418	H	24	3	SH1000 TetR	None	Normoxia
E	6	0.307	H	24	3	SH1000 TetR	Tetracycline	Hypoxia
E	6	0.393	H	24	3	SH1000 TetR	Tetracycline	Hypoxia
E	6	0.317	H	24	3	SH1000 TetR	Tetracycline	Hypoxia
D	6	0.399	H	24	3	SH1000 TetR	Tetracycline	Normoxia
D	6	0.269	H	24	3	SH1000 TetR	Tetracycline	Normoxia
D	6	0.366	H	24	3	SH1000 TetR	Tetracycline	Normoxia
G	5	0.744	N	24	3	SH1000	None	Hypoxia
G	5	0.779	N	24	3	SH1000	None	Hypoxia
G	5	0.829	N	24	3	SH1000	None	Hypoxia
F	5	0.78	N	24	3	SH1000	None	Normoxia
F	5	0.876	N	24	3	SH1000	None	Normoxia
F	5	0.701	N	24	3	SH1000	None	Normoxia
G	6	0.924	N	24	3	SH1000 TetR	Doxycycline	Hypoxia
G	6	0.796	N	24	3	SH1000 TetR	Doxycycline	Hypoxia
G	6	1.117	N	24	3	SH1000 TetR	Doxycycline	Hypoxia
F	6	0.805	N	24	3	SH1000 TetR	Doxycycline	Normoxia
F	6	0.853	N	24	3	SH1000 TetR	Doxycycline	Normoxia
F	6	0.805	N	24	3	SH1000 TetR	Doxycycline	Normoxia
C	6	0.796	N	24	3	SH1000 TetR	None	Hypoxia
C	6	1.137	N	24	3	SH1000 TetR	None	Hypoxia
C	6	0.829	N	24	3	SH1000 TetR	None	Hypoxia
B	6	0.607	N	24	3	SH1000 TetR	None	Normoxia
B	6	0.588	N	24	3	SH1000 TetR	None	Normoxia
B	6	0.864	N	24	3	SH1000 TetR	None	Normoxia
E	6	0.944	N	24	3	SH1000 TetR	Tetracycline	Hypoxia
E	6	0.895	N	24	3	SH1000 TetR	Tetracycline	Hypoxia
E	6	0.773	N	24	3	SH1000 TetR	Tetracycline	Hypoxia
D	6	0.75	N	24	3	SH1000 TetR	Tetracycline	Normoxia
D	6	0.786	N	24	3	SH1000 TetR	Tetracycline	Normoxia
D	6	0.748	N	24	3	SH1000 TetR	Tetracycline	Normoxia
D	8	0.108	H	0	4	SH1000	None	Hypoxia
D	8	0.1	H	0	4	SH1000	None	Hypoxia
D	8	0.1	H	0	4	SH1000	None	Hypoxia
E	8	0.092	H	0	4	SH1000	None	Normoxia
E	8	0.102	H	0	4	SH1000	None	Normoxia
E	8	0.115	H	0	4	SH1000	None	Normoxia
D	7	0.118	H	0	4	SH1000 TetR	Doxycycline	Hypoxia
D	7	0.098	H	0	4	SH1000 TetR	Doxycycline	Hypoxia
D	7	0.104	H	0	4	SH1000 TetR	Doxycycline	Hypoxia
E	7	0.102	H	0	4	SH1000 TetR	Doxycycline	Normoxia
E	7	0.12	H	0	4	SH1000 TetR	Doxycycline	Normoxia
E	7	0.101	H	0	4	SH1000 TetR	Doxycycline	Normoxia
B	8	0.101	H	0	4	SH1000 TetR	None	Hypoxia
B	8	0.109	H	0	4	SH1000 TetR	None	Hypoxia
B	8	0.102	H	0	4	SH1000 TetR	None	Hypoxia
C	8	0.111	H	0	4	SH1000 TetR	None	Normoxia
C	8	0.103	H	0	4	SH1000 TetR	None	Normoxia
C	8	0.101	H	0	4	SH1000 TetR	None	Normoxia
F	7	0.116	H	0	4	SH1000 TetR	Tetracycline	Hypoxia
F	7	0.1	H	0	4	SH1000 TetR	Tetracycline	Hypoxia
F	7	0.102	H	0	4	SH1000 TetR	Tetracycline	Hypoxia
G	7	0.102	H	0	4	SH1000 TetR	Tetracycline	Normoxia
G	7	0.102	H	0	4	SH1000 TetR	Tetracycline	Normoxia
G	7	0.109	H	0	4	SH1000 TetR	Tetracycline	Normoxia
D	8	0.084	N	0	4	SH1000	None	Hypoxia
D	8	0.084	N	0	4	SH1000	None	Hypoxia
D	8	0.092	N	0	4	SH1000	None	Hypoxia
E	8	0.087	N	0	4	SH1000	None	Normoxia
E	8	0.091	N	0	4	SH1000	None	Normoxia
E	8	0.084	N	0	4	SH1000	None	Normoxia
D	7	0.087	N	0	4	SH1000 TetR	Doxycycline	Hypoxia
D	7	0.088	N	0	4	SH1000 TetR	Doxycycline	Hypoxia
D	7	0.083	N	0	4	SH1000 TetR	Doxycycline	Hypoxia
E	7	0.088	N	0	4	SH1000 TetR	Doxycycline	Normoxia
E	7	0.09	N	0	4	SH1000 TetR	Doxycycline	Normoxia
E	7	0.085	N	0	4	SH1000 TetR	Doxycycline	Normoxia
B	8	0.087	N	0	4	SH1000 TetR	None	Hypoxia
B	8	0.084	N	0	4	SH1000 TetR	None	Hypoxia
B	8	0.09	N	0	4	SH1000 TetR	None	Hypoxia
C	8	0.085	N	0	4	SH1000 TetR	None	Normoxia
C	8	0.087	N	0	4	SH1000 TetR	None	Normoxia
C	8	0.095	N	0	4	SH1000 TetR	None	Normoxia
F	7	0.087	N	0	4	SH1000 TetR	Tetracycline	Hypoxia
F	7	0.092	N	0	4	SH1000 TetR	Tetracycline	Hypoxia
F	7	0.084	N	0	4	SH1000 TetR	Tetracycline	Hypoxia
G	7	0.09	N	0	4	SH1000 TetR	Tetracycline	Normoxia
G	7	0.083	N	0	4	SH1000 TetR	Tetracycline	Normoxia
G	7	0.085	N	0	4	SH1000 TetR	Tetracycline	Normoxia
D	8	0.127	H	2	4	SH1000	None	Hypoxia
D	8	0.116	H	2	4	SH1000	None	Hypoxia
D	8	0.133	H	2	4	SH1000	None	Hypoxia
E	8	0.168	H	2	4	SH1000	None	Normoxia
E	8	0.123	H	2	4	SH1000	None	Normoxia
E	8	0.142	H	2	4	SH1000	None	Normoxia
D	7	0.122	H	2	4	SH1000 TetR	Doxycycline	Hypoxia
D	7	0.131	H	2	4	SH1000 TetR	Doxycycline	Hypoxia
D	7	0.148	H	2	4	SH1000 TetR	Doxycycline	Hypoxia
E	7	0.117	H	2	4	SH1000 TetR	Doxycycline	Normoxia
E	7	0.121	H	2	4	SH1000 TetR	Doxycycline	Normoxia
E	7	0.146	H	2	4	SH1000 TetR	Doxycycline	Normoxia
B	8	0.174	H	2	4	SH1000 TetR	None	Hypoxia
B	8	0.13	H	2	4	SH1000 TetR	None	Hypoxia
B	8	0.149	H	2	4	SH1000 TetR	None	Hypoxia
C	8	0.168	H	2	4	SH1000 TetR	None	Normoxia
C	8	0.125	H	2	4	SH1000 TetR	None	Normoxia
C	8	0.134	H	2	4	SH1000 TetR	None	Normoxia
F	7	0.109	H	2	4	SH1000 TetR	Tetracycline	Hypoxia
F	7	0.167	H	2	4	SH1000 TetR	Tetracycline	Hypoxia
F	7	0.121	H	2	4	SH1000 TetR	Tetracycline	Hypoxia
G	7	0.109	H	2	4	SH1000 TetR	Tetracycline	Normoxia
G	7	0.157	H	2	4	SH1000 TetR	Tetracycline	Normoxia
G	7	0.12	H	2	4	SH1000 TetR	Tetracycline	Normoxia
D	8	0.1	N	2	4	SH1000	None	Hypoxia
D	8	0.093	N	2	4	SH1000	None	Hypoxia
D	8	0.135	N	2	4	SH1000	None	Hypoxia
E	8	0.094	N	2	4	SH1000	None	Normoxia
E	8	0.131	N	2	4	SH1000	None	Normoxia
E	8	0.108	N	2	4	SH1000	None	Normoxia
D	7	0.1	N	2	4	SH1000 TetR	Doxycycline	Hypoxia
D	7	0.125	N	2	4	SH1000 TetR	Doxycycline	Hypoxia
D	7	0.111	N	2	4	SH1000 TetR	Doxycycline	Hypoxia
E	7	0.098	N	2	4	SH1000 TetR	Doxycycline	Normoxia
E	7	0.098	N	2	4	SH1000 TetR	Doxycycline	Normoxia
E	7	0.122	N	2	4	SH1000 TetR	Doxycycline	Normoxia
B	8	0.096	N	2	4	SH1000 TetR	None	Hypoxia
B	8	0.123	N	2	4	SH1000 TetR	None	Hypoxia
B	8	0.136	N	2	4	SH1000 TetR	None	Hypoxia
C	8	0.101	N	2	4	SH1000 TetR	None	Normoxia
C	8	0.091	N	2	4	SH1000 TetR	None	Normoxia
C	8	0.138	N	2	4	SH1000 TetR	None	Normoxia
F	7	0.095	N	2	4	SH1000 TetR	Tetracycline	Hypoxia
F	7	0.125	N	2	4	SH1000 TetR	Tetracycline	Hypoxia
F	7	0.104	N	2	4	SH1000 TetR	Tetracycline	Hypoxia
G	7	0.099	N	2	4	SH1000 TetR	Tetracycline	Normoxia
G	7	0.14	N	2	4	SH1000 TetR	Tetracycline	Normoxia
G	7	0.1	N	2	4	SH1000 TetR	Tetracycline	Normoxia
D	8	0.466	H	4	4	SH1000	None	Hypoxia
D	8	0.283	H	4	4	SH1000	None	Hypoxia
D	8	0.303	H	4	4	SH1000	None	Hypoxia
E	8	0.463	H	4	4	SH1000	None	Normoxia
E	8	0.344	H	4	4	SH1000	None	Normoxia
E	8	0.262	H	4	4	SH1000	None	Normoxia
D	7	0.299	H	4	4	SH1000 TetR	Doxycycline	Hypoxia
D	7	0.347	H	4	4	SH1000 TetR	Doxycycline	Hypoxia
D	7	0.223	H	4	4	SH1000 TetR	Doxycycline	Hypoxia
E	7	0.251	H	4	4	SH1000 TetR	Doxycycline	Normoxia
E	7	0.38	H	4	4	SH1000 TetR	Doxycycline	Normoxia
E	7	0.216	H	4	4	SH1000 TetR	Doxycycline	Normoxia
B	8	0.55	H	4	4	SH1000 TetR	None	Hypoxia
B	8	0.448	H	4	4	SH1000 TetR	None	Hypoxia
B	8	0.328	H	4	4	SH1000 TetR	None	Hypoxia
C	8	0.442	H	4	4	SH1000 TetR	None	Normoxia
C	8	0.292	H	4	4	SH1000 TetR	None	Normoxia
C	8	0.248	H	4	4	SH1000 TetR	None	Normoxia
F	7	0.279	H	4	4	SH1000 TetR	Tetracycline	Hypoxia
F	7	0.181	H	4	4	SH1000 TetR	Tetracycline	Hypoxia
F	7	0.193	H	4	4	SH1000 TetR	Tetracycline	Hypoxia
G	7	0.183	H	4	4	SH1000 TetR	Tetracycline	Normoxia
G	7	0.243	H	4	4	SH1000 TetR	Tetracycline	Normoxia
G	7	0.231	H	4	4	SH1000 TetR	Tetracycline	Normoxia
D	8	0.281	N	4	4	SH1000	None	Hypoxia
D	8	0.226	N	4	4	SH1000	None	Hypoxia
D	8	0.439	N	4	4	SH1000	None	Hypoxia
E	8	0.497	N	4	4	SH1000	None	Normoxia
E	8	0.246	N	4	4	SH1000	None	Normoxia
E	8	0.361	N	4	4	SH1000	None	Normoxia
D	7	0.335	N	4	4	SH1000 TetR	Doxycycline	Hypoxia
D	7	0.311	N	4	4	SH1000 TetR	Doxycycline	Hypoxia
D	7	0.2	N	4	4	SH1000 TetR	Doxycycline	Hypoxia
E	7	0.203	N	4	4	SH1000 TetR	Doxycycline	Normoxia
E	7	0.424	N	4	4	SH1000 TetR	Doxycycline	Normoxia
E	7	0.278	N	4	4	SH1000 TetR	Doxycycline	Normoxia
B	8	0.435	N	4	4	SH1000 TetR	None	Hypoxia
B	8	0.488	N	4	4	SH1000 TetR	None	Hypoxia
B	8	0.283	N	4	4	SH1000 TetR	None	Hypoxia
C	8	0.287	N	4	4	SH1000 TetR	None	Normoxia
C	8	0.203	N	4	4	SH1000 TetR	None	Normoxia
C	8	0.455	N	4	4	SH1000 TetR	None	Normoxia
F	7	0.306	N	4	4	SH1000 TetR	Tetracycline	Hypoxia
F	7	0.202	N	4	4	SH1000 TetR	Tetracycline	Hypoxia
F	7	0.133	N	4	4	SH1000 TetR	Tetracycline	Hypoxia
G	7	0.144	N	4	4	SH1000 TetR	Tetracycline	Normoxia
G	7	0.286	N	4	4	SH1000 TetR	Tetracycline	Normoxia
G	7	0.363	N	4	4	SH1000 TetR	Tetracycline	Normoxia
D	8	0.643	H	6	4	SH1000	None	Hypoxia
D	8	0.62	H	6	4	SH1000	None	Hypoxia
D	8	0.586	H	6	4	SH1000	None	Hypoxia
E	8	0.595	H	6	4	SH1000	None	Normoxia
E	8	0.612	H	6	4	SH1000	None	Normoxia
E	8	0.611	H	6	4	SH1000	None	Normoxia
D	7	0.524	H	6	4	SH1000 TetR	Doxycycline	Hypoxia
D	7	0.422	H	6	4	SH1000 TetR	Doxycycline	Hypoxia
D	7	0.609	H	6	4	SH1000 TetR	Doxycycline	Hypoxia
E	7	0.533	H	6	4	SH1000 TetR	Doxycycline	Normoxia
E	7	0.482	H	6	4	SH1000 TetR	Doxycycline	Normoxia
E	7	0.591	H	6	4	SH1000 TetR	Doxycycline	Normoxia
B	8	0.667	H	6	4	SH1000 TetR	None	Hypoxia
B	8	0.692	H	6	4	SH1000 TetR	None	Hypoxia
B	8	0.696	H	6	4	SH1000 TetR	None	Hypoxia
C	8	0.598	H	6	4	SH1000 TetR	None	Normoxia
C	8	0.581	H	6	4	SH1000 TetR	None	Normoxia
C	8	0.545	H	6	4	SH1000 TetR	None	Normoxia
F	7	0.382	H	6	4	SH1000 TetR	Tetracycline	Hypoxia
F	7	0.282	H	6	4	SH1000 TetR	Tetracycline	Hypoxia
F	7	0.508	H	6	4	SH1000 TetR	Tetracycline	Hypoxia
G	7	0.29	H	6	4	SH1000 TetR	Tetracycline	Normoxia
G	7	0.297	H	6	4	SH1000 TetR	Tetracycline	Normoxia
G	7	0.4	H	6	4	SH1000 TetR	Tetracycline	Normoxia
D	8	0.592	N	6	4	SH1000	None	Hypoxia
D	8	0.506	N	6	4	SH1000	None	Hypoxia
D	8	0.573	N	6	4	SH1000	None	Hypoxia
E	8	0.57	N	6	4	SH1000	None	Normoxia
E	8	0.545	N	6	4	SH1000	None	Normoxia
E	8	0.633	N	6	4	SH1000	None	Normoxia
D	7	0.428	N	6	4	SH1000 TetR	Doxycycline	Hypoxia
D	7	0.488	N	6	4	SH1000 TetR	Doxycycline	Hypoxia
D	7	0.566	N	6	4	SH1000 TetR	Doxycycline	Hypoxia
E	7	0.577	N	6	4	SH1000 TetR	Doxycycline	Normoxia
E	7	0.534	N	6	4	SH1000 TetR	Doxycycline	Normoxia
E	7	0.583	N	6	4	SH1000 TetR	Doxycycline	Normoxia
B	8	0.622	N	6	4	SH1000 TetR	None	Hypoxia
B	8	0.697	N	6	4	SH1000 TetR	None	Hypoxia
B	8	0.66	N	6	4	SH1000 TetR	None	Hypoxia
C	8	0.534	N	6	4	SH1000 TetR	None	Normoxia
C	8	0.504	N	6	4	SH1000 TetR	None	Normoxia
C	8	0.59	N	6	4	SH1000 TetR	None	Normoxia
F	7	0.477	N	6	4	SH1000 TetR	Tetracycline	Hypoxia
F	7	0.361	N	6	4	SH1000 TetR	Tetracycline	Hypoxia
F	7	0.42	N	6	4	SH1000 TetR	Tetracycline	Hypoxia
G	7	0.348	N	6	4	SH1000 TetR	Tetracycline	Normoxia
G	7	0.48	N	6	4	SH1000 TetR	Tetracycline	Normoxia
G	7	0.529	N	6	4	SH1000 TetR	Tetracycline	Normoxia
D	8	0.561	H	24	4	SH1000	None	Hypoxia
D	8	0.534	H	24	4	SH1000	None	Hypoxia
D	8	0.589	H	24	4	SH1000	None	Hypoxia
E	8	0.6	H	24	4	SH1000	None	Normoxia
E	8	0.469	H	24	4	SH1000	None	Normoxia
E	8	0.482	H	24	4	SH1000	None	Normoxia
D	7	0.562	H	24	4	SH1000 TetR	Doxycycline	Hypoxia
D	7	0.524	H	24	4	SH1000 TetR	Doxycycline	Hypoxia
D	7	0.499	H	24	4	SH1000 TetR	Doxycycline	Hypoxia
E	7	0.54	H	24	4	SH1000 TetR	Doxycycline	Normoxia
E	7	0.594	H	24	4	SH1000 TetR	Doxycycline	Normoxia
E	7	0.723	H	24	4	SH1000 TetR	Doxycycline	Normoxia
B	8	0.584	H	24	4	SH1000 TetR	None	Hypoxia
B	8	0.613	H	24	4	SH1000 TetR	None	Hypoxia
B	8	0.596	H	24	4	SH1000 TetR	None	Hypoxia
C	8	0.474	H	24	4	SH1000 TetR	None	Normoxia
C	8	0.564	H	24	4	SH1000 TetR	None	Normoxia
C	8	0.549	H	24	4	SH1000 TetR	None	Normoxia
F	7	0.579	H	24	4	SH1000 TetR	Tetracycline	Hypoxia
F	7	0.837	H	24	4	SH1000 TetR	Tetracycline	Hypoxia
F	7	0.518	H	24	4	SH1000 TetR	Tetracycline	Hypoxia
G	7	0.265	H	24	4	SH1000 TetR	Tetracycline	Normoxia
G	7	0.654	H	24	4	SH1000 TetR	Tetracycline	Normoxia
G	7	0.387	H	24	4	SH1000 TetR	Tetracycline	Normoxia
D	8	1.02	N	24	4	SH1000	None	Hypoxia
D	8	0.789	N	24	4	SH1000	None	Hypoxia
D	8	0.741	N	24	4	SH1000	None	Hypoxia
E	8	0.774	N	24	4	SH1000	None	Normoxia
E	8	0.767	N	24	4	SH1000	None	Normoxia
E	8	0.799	N	24	4	SH1000	None	Normoxia
D	7	0.75	N	24	4	SH1000 TetR	Doxycycline	Hypoxia
D	7	0.856	N	24	4	SH1000 TetR	Doxycycline	Hypoxia
D	7	0.889	N	24	4	SH1000 TetR	Doxycycline	Hypoxia
E	7	0.783	N	24	4	SH1000 TetR	Doxycycline	Normoxia
E	7	0.801	N	24	4	SH1000 TetR	Doxycycline	Normoxia
E	7	0.782	N	24	4	SH1000 TetR	Doxycycline	Normoxia
B	8	1.012	N	24	4	SH1000 TetR	None	Hypoxia
B	8	0.814	N	24	4	SH1000 TetR	None	Hypoxia
B	8	0.853	N	24	4	SH1000 TetR	None	Hypoxia
C	8	0.861	N	24	4	SH1000 TetR	None	Normoxia
C	8	0.911	N	24	4	SH1000 TetR	None	Normoxia
C	8	0.684	N	24	4	SH1000 TetR	None	Normoxia
F	7	0.758	N	24	4	SH1000 TetR	Tetracycline	Hypoxia
F	7	0.711	N	24	4	SH1000 TetR	Tetracycline	Hypoxia
F	7	0.796	N	24	4	SH1000 TetR	Tetracycline	Hypoxia
G	7	0.827	N	24	4	SH1000 TetR	Tetracycline	Normoxia
G	7	0.731	N	24	4	SH1000 TetR	Tetracycline	Normoxia
G	7	0.843	N	24	4	SH1000 TetR	Tetracycline	Normoxia
B	9	0.103	H	0	5	SH1000	None	Hypoxia
B	9	0.109	H	0	5	SH1000	None	Hypoxia
B	9	0.101	H	0	5	SH1000	None	Hypoxia
G	8	0.095	H	0	5	SH1000	None	Normoxia
G	8	0.102	H	0	5	SH1000	None	Normoxia
G	8	0.108	H	0	5	SH1000	None	Normoxia
B	10	0.102	H	0	5	SH1000 TetR	Doxycycline	Hypoxia
B	10	0.106	H	0	5	SH1000 TetR	Doxycycline	Hypoxia
B	10	0.101	H	0	5	SH1000 TetR	Doxycycline	Hypoxia
G	9	0.111	H	0	5	SH1000 TetR	Doxycycline	Normoxia
G	9	0.104	H	0	5	SH1000 TetR	Doxycycline	Normoxia
G	9	0.102	H	0	5	SH1000 TetR	Doxycycline	Normoxia
D	9	0.098	H	0	5	SH1000 TetR	None	Hypoxia
D	9	0.104	H	0	5	SH1000 TetR	None	Hypoxia
D	9	0.113	H	0	5	SH1000 TetR	None	Hypoxia
C	9	0.116	H	0	5	SH1000 TetR	None	Normoxia
C	9	0.104	H	0	5	SH1000 TetR	None	Normoxia
C	9	0.105	H	0	5	SH1000 TetR	None	Normoxia
F	9	0.1	H	0	5	SH1000 TetR	Tetracycline	Hypoxia
F	9	0.112	H	0	5	SH1000 TetR	Tetracycline	Hypoxia
F	9	0.102	H	0	5	SH1000 TetR	Tetracycline	Hypoxia
E	9	0.1	H	0	5	SH1000 TetR	Tetracycline	Normoxia
E	9	0.098	H	0	5	SH1000 TetR	Tetracycline	Normoxia
E	9	0.115	H	0	5	SH1000 TetR	Tetracycline	Normoxia
B	9	0.085	N	0	5	SH1000	None	Hypoxia
B	9	0.09	N	0	5	SH1000	None	Hypoxia
B	9	0.082	N	0	5	SH1000	None	Hypoxia
G	8	0.088	N	0	5	SH1000	None	Normoxia
G	8	0.083	N	0	5	SH1000	None	Normoxia
G	8	0.09	N	0	5	SH1000	None	Normoxia
B	10	0.085	N	0	5	SH1000 TetR	Doxycycline	Hypoxia
B	10	0.083	N	0	5	SH1000 TetR	Doxycycline	Hypoxia
B	10	0.092	N	0	5	SH1000 TetR	Doxycycline	Hypoxia
G	9	0.088	N	0	5	SH1000 TetR	Doxycycline	Normoxia
G	9	0.098	N	0	5	SH1000 TetR	Doxycycline	Normoxia
G	9	0.083	N	0	5	SH1000 TetR	Doxycycline	Normoxia
D	9	0.084	N	0	5	SH1000 TetR	None	Hypoxia
D	9	0.087	N	0	5	SH1000 TetR	None	Hypoxia
D	9	0.086	N	0	5	SH1000 TetR	None	Hypoxia
C	9	0.089	N	0	5	SH1000 TetR	None	Normoxia
C	9	0.094	N	0	5	SH1000 TetR	None	Normoxia
C	9	0.085	N	0	5	SH1000 TetR	None	Normoxia
F	9	0.089	N	0	5	SH1000 TetR	Tetracycline	Hypoxia
F	9	0.086	N	0	5	SH1000 TetR	Tetracycline	Hypoxia
F	9	0.091	N	0	5	SH1000 TetR	Tetracycline	Hypoxia
E	9	0.088	N	0	5	SH1000 TetR	Tetracycline	Normoxia
E	9	0.084	N	0	5	SH1000 TetR	Tetracycline	Normoxia
E	9	0.088	N	0	5	SH1000 TetR	Tetracycline	Normoxia
B	9	0.12	H	2	5	SH1000	None	Hypoxia
B	9	0.172	H	2	5	SH1000	None	Hypoxia
B	9	0.146	H	2	5	SH1000	None	Hypoxia
G	8	0.13	H	2	5	SH1000	None	Normoxia
G	8	0.16	H	2	5	SH1000	None	Normoxia
G	8	0.153	H	2	5	SH1000	None	Normoxia
B	10	0.128	H	2	5	SH1000 TetR	Doxycycline	Hypoxia
B	10	0.157	H	2	5	SH1000 TetR	Doxycycline	Hypoxia
B	10	0.116	H	2	5	SH1000 TetR	Doxycycline	Hypoxia
G	9	0.129	H	2	5	SH1000 TetR	Doxycycline	Normoxia
G	9	0.115	H	2	5	SH1000 TetR	Doxycycline	Normoxia
G	9	0.162	H	2	5	SH1000 TetR	Doxycycline	Normoxia
D	9	0.125	H	2	5	SH1000 TetR	None	Hypoxia
D	9	0.145	H	2	5	SH1000 TetR	None	Hypoxia
D	9	0.149	H	2	5	SH1000 TetR	None	Hypoxia
C	9	0.126	H	2	5	SH1000 TetR	None	Normoxia
C	9	0.158	H	2	5	SH1000 TetR	None	Normoxia
C	9	0.146	H	2	5	SH1000 TetR	None	Normoxia
F	9	0.121	H	2	5	SH1000 TetR	Tetracycline	Hypoxia
F	9	0.15	H	2	5	SH1000 TetR	Tetracycline	Hypoxia
F	9	0.147	H	2	5	SH1000 TetR	Tetracycline	Hypoxia
E	9	0.112	H	2	5	SH1000 TetR	Tetracycline	Normoxia
E	9	0.156	H	2	5	SH1000 TetR	Tetracycline	Normoxia
E	9	0.135	H	2	5	SH1000 TetR	Tetracycline	Normoxia
B	9	0.094	N	2	5	SH1000	None	Hypoxia
B	9	0.138	N	2	5	SH1000	None	Hypoxia
B	9	0.119	N	2	5	SH1000	None	Hypoxia
G	8	0.119	N	2	5	SH1000	None	Normoxia
G	8	0.106	N	2	5	SH1000	None	Normoxia
G	8	0.146	N	2	5	SH1000	None	Normoxia
B	10	0.097	N	2	5	SH1000 TetR	Doxycycline	Hypoxia
B	10	0.333	N	2	5	SH1000 TetR	Doxycycline	Hypoxia
B	10	0.09	N	2	5	SH1000 TetR	Doxycycline	Hypoxia
G	9	0.137	N	2	5	SH1000 TetR	Doxycycline	Normoxia
G	9	0.098	N	2	5	SH1000 TetR	Doxycycline	Normoxia
G	9	0.094	N	2	5	SH1000 TetR	Doxycycline	Normoxia
D	9	0.095	N	2	5	SH1000 TetR	None	Hypoxia
D	9	0.11	N	2	5	SH1000 TetR	None	Hypoxia
D	9	0.093	N	2	5	SH1000 TetR	None	Hypoxia
C	9	0.095	N	2	5	SH1000 TetR	None	Normoxia
C	9	0.129	N	2	5	SH1000 TetR	None	Normoxia
C	9	0.121	N	2	5	SH1000 TetR	None	Normoxia
F	9	0.097	N	2	5	SH1000 TetR	Tetracycline	Hypoxia
F	9	0.135	N	2	5	SH1000 TetR	Tetracycline	Hypoxia
F	9	0.111	N	2	5	SH1000 TetR	Tetracycline	Hypoxia
E	9	0.093	N	2	5	SH1000 TetR	Tetracycline	Normoxia
E	9	0.107	N	2	5	SH1000 TetR	Tetracycline	Normoxia
E	9	0.097	N	2	5	SH1000 TetR	Tetracycline	Normoxia
B	9	0.428	H	4	5	SH1000	None	Hypoxia
B	9	0.337	H	4	5	SH1000	None	Hypoxia
B	9	0.262	H	4	5	SH1000	None	Hypoxia
G	8	0.472	H	4	5	SH1000	None	Normoxia
G	8	0.41	H	4	5	SH1000	None	Normoxia
G	8	0.34	H	4	5	SH1000	None	Normoxia
B	10	0.231	H	4	5	SH1000 TetR	Doxycycline	Hypoxia
B	10	0.273	H	4	5	SH1000 TetR	Doxycycline	Hypoxia
B	10	0.444	H	4	5	SH1000 TetR	Doxycycline	Hypoxia
G	9	0.316	H	4	5	SH1000 TetR	Doxycycline	Normoxia
G	9	0.214	H	4	5	SH1000 TetR	Doxycycline	Normoxia
G	9	0.214	H	4	5	SH1000 TetR	Doxycycline	Normoxia
D	9	0.151	H	4	5	SH1000 TetR	None	Hypoxia
D	9	0.287	H	4	5	SH1000 TetR	None	Hypoxia
D	9	0.346	H	4	5	SH1000 TetR	None	Hypoxia
C	9	0.394	H	4	5	SH1000 TetR	None	Normoxia
C	9	0.327	H	4	5	SH1000 TetR	None	Normoxia
C	9	0.273	H	4	5	SH1000 TetR	None	Normoxia
F	9	0.278	H	4	5	SH1000 TetR	Tetracycline	Hypoxia
F	9	0.274	H	4	5	SH1000 TetR	Tetracycline	Hypoxia
F	9	0.238	H	4	5	SH1000 TetR	Tetracycline	Hypoxia
E	9	0.162	H	4	5	SH1000 TetR	Tetracycline	Normoxia
E	9	0.15	H	4	5	SH1000 TetR	Tetracycline	Normoxia
E	9	0.232	H	4	5	SH1000 TetR	Tetracycline	Normoxia
B	9	0.436	N	4	5	SH1000	None	Hypoxia
B	9	0.366	N	4	5	SH1000	None	Hypoxia
B	9	0.246	N	4	5	SH1000	None	Hypoxia
G	8	0.54	N	4	5	SH1000	None	Normoxia
G	8	0.422	N	4	5	SH1000	None	Normoxia
G	8	0.269	N	4	5	SH1000	None	Normoxia
B	10	0.515	N	4	5	SH1000 TetR	Doxycycline	Hypoxia
B	10	0.251	N	4	5	SH1000 TetR	Doxycycline	Hypoxia
B	10	0.223	N	4	5	SH1000 TetR	Doxycycline	Hypoxia
G	9	0.235	N	4	5	SH1000 TetR	Doxycycline	Normoxia
G	9	0.386	N	4	5	SH1000 TetR	Doxycycline	Normoxia
G	9	0.163	N	4	5	SH1000 TetR	Doxycycline	Normoxia
D	9	0.153	N	4	5	SH1000 TetR	None	Hypoxia
D	9	0.347	N	4	5	SH1000 TetR	None	Hypoxia
D	9	0.264	N	4	5	SH1000 TetR	None	Hypoxia
C	9	0.362	N	4	5	SH1000 TetR	None	Normoxia
C	9	0.41	N	4	5	SH1000 TetR	None	Normoxia
C	9	0.279	N	4	5	SH1000 TetR	None	Normoxia
F	9	0.324	N	4	5	SH1000 TetR	Tetracycline	Hypoxia
F	9	0.227	N	4	5	SH1000 TetR	Tetracycline	Hypoxia
F	9	0.411	N	4	5	SH1000 TetR	Tetracycline	Hypoxia
E	9	0.259	N	4	5	SH1000 TetR	Tetracycline	Normoxia
E	9	0.145	N	4	5	SH1000 TetR	Tetracycline	Normoxia
E	9	0.172	N	4	5	SH1000 TetR	Tetracycline	Normoxia
B	9	0.604	H	6	5	SH1000	None	Hypoxia
B	9	0.495	H	6	5	SH1000	None	Hypoxia
B	9	0.589	H	6	5	SH1000	None	Hypoxia
G	8	0.623	H	6	5	SH1000	None	Normoxia
G	8	0.632	H	6	5	SH1000	None	Normoxia
G	8	0.62	H	6	5	SH1000	None	Normoxia
B	10	0.549	H	6	5	SH1000 TetR	Doxycycline	Hypoxia
B	10	0.611	H	6	5	SH1000 TetR	Doxycycline	Hypoxia
B	10	0.635	H	6	5	SH1000 TetR	Doxycycline	Hypoxia
G	9	0.468	H	6	5	SH1000 TetR	Doxycycline	Normoxia
G	9	0.543	H	6	5	SH1000 TetR	Doxycycline	Normoxia
G	9	0.412	H	6	5	SH1000 TetR	Doxycycline	Normoxia
D	9	0.594	H	6	5	SH1000 TetR	None	Hypoxia
D	9	0.601	H	6	5	SH1000 TetR	None	Hypoxia
D	9	0.151	H	6	5	SH1000 TetR	None	Hypoxia
C	9	0.524	H	6	5	SH1000 TetR	None	Normoxia
C	9	0.526	H	6	5	SH1000 TetR	None	Normoxia
C	9	0.525	H	6	5	SH1000 TetR	None	Normoxia
F	9	0.393	H	6	5	SH1000 TetR	Tetracycline	Hypoxia
F	9	0.436	H	6	5	SH1000 TetR	Tetracycline	Hypoxia
F	9	0.403	H	6	5	SH1000 TetR	Tetracycline	Hypoxia
E	9	0.45	H	6	5	SH1000 TetR	Tetracycline	Normoxia
E	9	0.266	H	6	5	SH1000 TetR	Tetracycline	Normoxia
E	9	0.222	H	6	5	SH1000 TetR	Tetracycline	Normoxia
B	9	0.605	N	6	5	SH1000	None	Hypoxia
B	9	0.478	N	6	5	SH1000	None	Hypoxia
B	9	0.639	N	6	5	SH1000	None	Hypoxia
G	8	0.541	N	6	5	SH1000	None	Normoxia
G	8	0.606	N	6	5	SH1000	None	Normoxia
G	8	0.656	N	6	5	SH1000	None	Normoxia
B	10	0.506	N	6	5	SH1000 TetR	Doxycycline	Hypoxia
B	10	0.639	N	6	5	SH1000 TetR	Doxycycline	Hypoxia
B	10	0.58	N	6	5	SH1000 TetR	Doxycycline	Hypoxia
G	9	0.449	N	6	5	SH1000 TetR	Doxycycline	Normoxia
G	9	0.562	N	6	5	SH1000 TetR	Doxycycline	Normoxia
G	9	0.502	N	6	5	SH1000 TetR	Doxycycline	Normoxia
D	9	0.244	N	6	5	SH1000 TetR	None	Hypoxia
D	9	0.466	N	6	5	SH1000 TetR	None	Hypoxia
D	9	0.623	N	6	5	SH1000 TetR	None	Hypoxia
C	9	0.461	N	6	5	SH1000 TetR	None	Normoxia
C	9	0.597	N	6	5	SH1000 TetR	None	Normoxia
C	9	0.4	N	6	5	SH1000 TetR	None	Normoxia
F	9	0.525	N	6	5	SH1000 TetR	Tetracycline	Hypoxia
F	9	0.575	N	6	5	SH1000 TetR	Tetracycline	Hypoxia
F	9	0.475	N	6	5	SH1000 TetR	Tetracycline	Hypoxia
E	9	0.274	N	6	5	SH1000 TetR	Tetracycline	Normoxia
E	9	0.267	N	6	5	SH1000 TetR	Tetracycline	Normoxia
E	9	0.507	N	6	5	SH1000 TetR	Tetracycline	Normoxia
B	9	0.498	H	24	5	SH1000	None	Hypoxia
B	9	0.7	H	24	5	SH1000	None	Hypoxia
B	9	0.565	H	24	5	SH1000	None	Hypoxia
G	8	0.542	H	24	5	SH1000	None	Normoxia
G	8	0.513	H	24	5	SH1000	None	Normoxia
G	8	0.557	H	24	5	SH1000	None	Normoxia
B	10	0.506	H	24	5	SH1000 TetR	Doxycycline	Hypoxia
B	10	0.718	H	24	5	SH1000 TetR	Doxycycline	Hypoxia
B	10	0.459	H	24	5	SH1000 TetR	Doxycycline	Hypoxia
G	9	0.5	H	24	5	SH1000 TetR	Doxycycline	Normoxia
G	9	0.448	H	24	5	SH1000 TetR	Doxycycline	Normoxia
G	9	0.502	H	24	5	SH1000 TetR	Doxycycline	Normoxia
D	9	0.57	H	24	5	SH1000 TetR	None	Hypoxia
D	9	0.423	H	24	5	SH1000 TetR	None	Hypoxia
D	9	0.608	H	24	5	SH1000 TetR	None	Hypoxia
C	9	0.538	H	24	5	SH1000 TetR	None	Normoxia
C	9	0.935	H	24	5	SH1000 TetR	None	Normoxia
C	9	0.508	H	24	5	SH1000 TetR	None	Normoxia
F	9	0.622	H	24	5	SH1000 TetR	Tetracycline	Hypoxia
F	9	0.296	H	24	5	SH1000 TetR	Tetracycline	Hypoxia
F	9	0.444	H	24	5	SH1000 TetR	Tetracycline	Hypoxia
E	9	0.378	H	24	5	SH1000 TetR	Tetracycline	Normoxia
E	9	0.443	H	24	5	SH1000 TetR	Tetracycline	Normoxia
E	9	0.434	H	24	5	SH1000 TetR	Tetracycline	Normoxia
B	9	1.227	N	24	5	SH1000	None	Hypoxia
B	9	0.78	N	24	5	SH1000	None	Hypoxia
B	9	0.756	N	24	5	SH1000	None	Hypoxia
G	8	0.698	N	24	5	SH1000	None	Normoxia
G	8	0.796	N	24	5	SH1000	None	Normoxia
G	8	0.853	N	24	5	SH1000	None	Normoxia
B	10	0.83	N	24	5	SH1000 TetR	Doxycycline	Hypoxia
B	10	0.75	N	24	5	SH1000 TetR	Doxycycline	Hypoxia
B	10	0.802	N	24	5	SH1000 TetR	Doxycycline	Hypoxia
G	9	0.925	N	24	5	SH1000 TetR	Doxycycline	Normoxia
G	9	0.692	N	24	5	SH1000 TetR	Doxycycline	Normoxia
G	9	0.765	N	24	5	SH1000 TetR	Doxycycline	Normoxia
D	9	0.903	N	24	5	SH1000 TetR	None	Hypoxia
D	9	0.719	N	24	5	SH1000 TetR	None	Hypoxia
D	9	0.836	N	24	5	SH1000 TetR	None	Hypoxia
C	9	0.811	N	24	5	SH1000 TetR	None	Normoxia
C	9	0.862	N	24	5	SH1000 TetR	None	Normoxia
C	9	0.711	N	24	5	SH1000 TetR	None	Normoxia
F	9	0.975	N	24	5	SH1000 TetR	Tetracycline	Hypoxia
F	9	0.72	N	24	5	SH1000 TetR	Tetracycline	Hypoxia
F	9	0.88	N	24	5	SH1000 TetR	Tetracycline	Hypoxia
E	9	0.841	N	24	5	SH1000 TetR	Tetracycline	Normoxia
E	9	0.834	N	24	5	SH1000 TetR	Tetracycline	Normoxia
E	9	0.72	N	24	5	SH1000 TetR	Tetracycline	Normoxia
C	11	0.099	H	0	6	SH1000	None	Hypoxia
C	11	0.115	H	0	6	SH1000	None	Hypoxia
C	11	0.103	H	0	6	SH1000	None	Hypoxia
C	10	0.102	H	0	6	SH1000 TetR	Doxycycline	Hypoxia
C	10	0.102	H	0	6	SH1000 TetR	Doxycycline	Hypoxia
C	10	0.112	H	0	6	SH1000 TetR	Doxycycline	Hypoxia
D	10	0.103	H	0	6	SH1000 TetR	Doxycycline	Normoxia
D	10	0.117	H	0	6	SH1000 TetR	Doxycycline	Normoxia
D	10	0.108	H	0	6	SH1000 TetR	Doxycycline	Normoxia
G	10	0.103	H	0	6	SH1000 TetR	None	Hypoxia
G	10	0.101	H	0	6	SH1000 TetR	None	Hypoxia
G	10	0.109	H	0	6	SH1000 TetR	None	Hypoxia
B	11	0.099	H	0	6	SH1000 TetR	None	Normoxia
B	11	0.105	H	0	6	SH1000 TetR	None	Normoxia
B	11	0.097	H	0	6	SH1000 TetR	None	Normoxia
E	10	0.105	H	0	6	SH1000 TetR	Tetracycline	Hypoxia
E	10	0.1	H	0	6	SH1000 TetR	Tetracycline	Hypoxia
E	10	0.119	H	0	6	SH1000 TetR	Tetracycline	Hypoxia
F	10	0.104	H	0	6	SH1000 TetR	Tetracycline	Normoxia
F	10	0.1	H	0	6	SH1000 TetR	Tetracycline	Normoxia
F	10	0.118	H	0	6	SH1000 TetR	Tetracycline	Normoxia
C	11	0.088	N	0	6	SH1000	None	Hypoxia
C	11	0.085	N	0	6	SH1000	None	Hypoxia
C	11	0.091	N	0	6	SH1000	None	Hypoxia
C	10	0.086	N	0	6	SH1000 TetR	Doxycycline	Hypoxia
C	10	0.083	N	0	6	SH1000 TetR	Doxycycline	Hypoxia
C	10	0.096	N	0	6	SH1000 TetR	Doxycycline	Hypoxia
D	10	0.085	N	0	6	SH1000 TetR	Doxycycline	Normoxia
D	10	0.083	N	0	6	SH1000 TetR	Doxycycline	Normoxia
D	10	0.091	N	0	6	SH1000 TetR	Doxycycline	Normoxia
G	10	0.084	N	0	6	SH1000 TetR	None	Hypoxia
G	10	0.091	N	0	6	SH1000 TetR	None	Hypoxia
G	10	0.087	N	0	6	SH1000 TetR	None	Hypoxia
B	11	0.089	N	0	6	SH1000 TetR	None	Normoxia
B	11	0.086	N	0	6	SH1000 TetR	None	Normoxia
B	11	0.086	N	0	6	SH1000 TetR	None	Normoxia
E	10	0.087	N	0	6	SH1000 TetR	Tetracycline	Hypoxia
E	10	0.098	N	0	6	SH1000 TetR	Tetracycline	Hypoxia
E	10	0.09	N	0	6	SH1000 TetR	Tetracycline	Hypoxia
F	10	0.088	N	0	6	SH1000 TetR	Tetracycline	Normoxia
F	10	0.085	N	0	6	SH1000 TetR	Tetracycline	Normoxia
F	10	0.091	N	0	6	SH1000 TetR	Tetracycline	Normoxia
C	11	0.125	H	2	6	SH1000	None	Hypoxia
C	11	0.139	H	2	6	SH1000	None	Hypoxia
C	11	0.17	H	2	6	SH1000	None	Hypoxia
C	10	0.158	H	2	6	SH1000 TetR	Doxycycline	Hypoxia
C	10	0.131	H	2	6	SH1000 TetR	Doxycycline	Hypoxia
C	10	0.112	H	2	6	SH1000 TetR	Doxycycline	Hypoxia
D	10	0.115	H	2	6	SH1000 TetR	Doxycycline	Normoxia
D	10	0.12	H	2	6	SH1000 TetR	Doxycycline	Normoxia
D	10	0.138	H	2	6	SH1000 TetR	Doxycycline	Normoxia
G	10	0.182	H	2	6	SH1000 TetR	None	Hypoxia
G	10	0.115	H	2	6	SH1000 TetR	None	Hypoxia
G	10	0.133	H	2	6	SH1000 TetR	None	Hypoxia
B	11	0.163	H	2	6	SH1000 TetR	None	Normoxia
B	11	0.124	H	2	6	SH1000 TetR	None	Normoxia
B	11	0.126	H	2	6	SH1000 TetR	None	Normoxia
E	10	0.118	H	2	6	SH1000 TetR	Tetracycline	Hypoxia
E	10	0.136	H	2	6	SH1000 TetR	Tetracycline	Hypoxia
E	10	0.165	H	2	6	SH1000 TetR	Tetracycline	Hypoxia
F	10	0.121	H	2	6	SH1000 TetR	Tetracycline	Normoxia
F	10	0.142	H	2	6	SH1000 TetR	Tetracycline	Normoxia
F	10	0.165	H	2	6	SH1000 TetR	Tetracycline	Normoxia
C	11	0.139	N	2	6	SH1000	None	Hypoxia
C	11	0.101	N	2	6	SH1000	None	Hypoxia
C	11	0.125	N	2	6	SH1000	None	Hypoxia
C	10	0.099	N	2	6	SH1000 TetR	Doxycycline	Hypoxia
C	10	0.087	N	2	6	SH1000 TetR	Doxycycline	Hypoxia
C	10	0.121	N	2	6	SH1000 TetR	Doxycycline	Hypoxia
D	10	0.104	N	2	6	SH1000 TetR	Doxycycline	Normoxia
D	10	0.122	N	2	6	SH1000 TetR	Doxycycline	Normoxia
D	10	0.091	N	2	6	SH1000 TetR	Doxycycline	Normoxia
G	10	0.094	N	2	6	SH1000 TetR	None	Hypoxia
G	10	0.122	N	2	6	SH1000 TetR	None	Hypoxia
G	10	0.099	N	2	6	SH1000 TetR	None	Hypoxia
B	11	0.138	N	2	6	SH1000 TetR	None	Normoxia
B	11	0.099	N	2	6	SH1000 TetR	None	Normoxia
B	11	0.114	N	2	6	SH1000 TetR	None	Normoxia
E	10	0.095	N	2	6	SH1000 TetR	Tetracycline	Hypoxia
E	10	0.12	N	2	6	SH1000 TetR	Tetracycline	Hypoxia
E	10	0.111	N	2	6	SH1000 TetR	Tetracycline	Hypoxia
F	10	0.147	N	2	6	SH1000 TetR	Tetracycline	Normoxia
F	10	0.106	N	2	6	SH1000 TetR	Tetracycline	Normoxia
F	10	0.098	N	2	6	SH1000 TetR	Tetracycline	Normoxia
C	11	0.287	H	4	6	SH1000	None	Hypoxia
C	11	0.45	H	4	6	SH1000	None	Hypoxia
C	11	0.372	H	4	6	SH1000	None	Hypoxia
C	10	0.174	H	4	6	SH1000 TetR	Doxycycline	Hypoxia
C	10	0.293	H	4	6	SH1000 TetR	Doxycycline	Hypoxia
C	10	0.224	H	4	6	SH1000 TetR	Doxycycline	Hypoxia
D	10	0.356	H	4	6	SH1000 TetR	Doxycycline	Normoxia
D	10	0.271	H	4	6	SH1000 TetR	Doxycycline	Normoxia
D	10	0.198	H	4	6	SH1000 TetR	Doxycycline	Normoxia
G	10	0.28	H	4	6	SH1000 TetR	None	Hypoxia
G	10	0.274	H	4	6	SH1000 TetR	None	Hypoxia
G	10	0.378	H	4	6	SH1000 TetR	None	Hypoxia
B	11	0.481	H	4	6	SH1000 TetR	None	Normoxia
B	11	0.348	H	4	6	SH1000 TetR	None	Normoxia
B	11	0.304	H	4	6	SH1000 TetR	None	Normoxia
E	10	0.286	H	4	6	SH1000 TetR	Tetracycline	Hypoxia
E	10	0.214	H	4	6	SH1000 TetR	Tetracycline	Hypoxia
E	10	0.316	H	4	6	SH1000 TetR	Tetracycline	Hypoxia
F	10	0.282	H	4	6	SH1000 TetR	Tetracycline	Normoxia
F	10	0.349	H	4	6	SH1000 TetR	Tetracycline	Normoxia
F	10	0.236	H	4	6	SH1000 TetR	Tetracycline	Normoxia
C	11	0.392	N	4	6	SH1000	None	Hypoxia
C	11	0.497	N	4	6	SH1000	None	Hypoxia
C	11	0.3	N	4	6	SH1000	None	Hypoxia
C	10	0.347	N	4	6	SH1000 TetR	Doxycycline	Hypoxia
C	10	0.252	N	4	6	SH1000 TetR	Doxycycline	Hypoxia
C	10	0.172	N	4	6	SH1000 TetR	Doxycycline	Hypoxia
D	10	0.388	N	4	6	SH1000 TetR	Doxycycline	Normoxia
D	10	0.265	N	4	6	SH1000 TetR	Doxycycline	Normoxia
D	10	0.186	N	4	6	SH1000 TetR	Doxycycline	Normoxia
G	10	0.192	N	4	6	SH1000 TetR	None	Hypoxia
G	10	0.256	N	4	6	SH1000 TetR	None	Hypoxia
G	10	0.416	N	4	6	SH1000 TetR	None	Hypoxia
B	11	0.323	N	4	6	SH1000 TetR	None	Normoxia
B	11	0.343	N	4	6	SH1000 TetR	None	Normoxia
B	11	0.506	N	4	6	SH1000 TetR	None	Normoxia
E	10	0.345	N	4	6	SH1000 TetR	Tetracycline	Hypoxia
E	10	0.297	N	4	6	SH1000 TetR	Tetracycline	Hypoxia
E	10	0.194	N	4	6	SH1000 TetR	Tetracycline	Hypoxia
F	10	0.284	N	4	6	SH1000 TetR	Tetracycline	Normoxia
F	10	0.22	N	4	6	SH1000 TetR	Tetracycline	Normoxia
F	10	0.413	N	4	6	SH1000 TetR	Tetracycline	Normoxia
C	11	0.603	H	6	6	SH1000	None	Hypoxia
C	11	0.633	H	6	6	SH1000	None	Hypoxia
C	11	0.637	H	6	6	SH1000	None	Hypoxia
C	10	0.347	H	6	6	SH1000 TetR	Doxycycline	Hypoxia
C	10	0.421	H	6	6	SH1000 TetR	Doxycycline	Hypoxia
C	10	0.365	H	6	6	SH1000 TetR	Doxycycline	Hypoxia
D	10	0.466	H	6	6	SH1000 TetR	Doxycycline	Normoxia
D	10	0.546	H	6	6	SH1000 TetR	Doxycycline	Normoxia
D	10	0.654	H	6	6	SH1000 TetR	Doxycycline	Normoxia
G	10	0.646	H	6	6	SH1000 TetR	None	Hypoxia
G	10	0.512	H	6	6	SH1000 TetR	None	Hypoxia
G	10	0.599	H	6	6	SH1000 TetR	None	Hypoxia
B	11	0.616	H	6	6	SH1000 TetR	None	Normoxia
B	11	0.603	H	6	6	SH1000 TetR	None	Normoxia
B	11	0.6	H	6	6	SH1000 TetR	None	Normoxia
E	10	0.509	H	6	6	SH1000 TetR	Tetracycline	Hypoxia
E	10	0.451	H	6	6	SH1000 TetR	Tetracycline	Hypoxia
E	10	0.572	H	6	6	SH1000 TetR	Tetracycline	Hypoxia
F	10	0.552	H	6	6	SH1000 TetR	Tetracycline	Normoxia
F	10	0.534	H	6	6	SH1000 TetR	Tetracycline	Normoxia
F	10	0.654	H	6	6	SH1000 TetR	Tetracycline	Normoxia
C	11	0.543	N	6	6	SH1000	None	Hypoxia
C	11	0.617	N	6	6	SH1000	None	Hypoxia
C	11	0.509	N	6	6	SH1000	None	Hypoxia
C	10	0.456	N	6	6	SH1000 TetR	Doxycycline	Hypoxia
C	10	0.281	N	6	6	SH1000 TetR	Doxycycline	Hypoxia
C	10	0.492	N	6	6	SH1000 TetR	Doxycycline	Hypoxia
D	10	0.586	N	6	6	SH1000 TetR	Doxycycline	Normoxia
D	10	0.443	N	6	6	SH1000 TetR	Doxycycline	Normoxia
D	10	0.627	N	6	6	SH1000 TetR	Doxycycline	Normoxia
G	10	0.478	N	6	6	SH1000 TetR	None	Hypoxia
G	10	0.476	N	6	6	SH1000 TetR	None	Hypoxia
G	10	0.455	N	6	6	SH1000 TetR	None	Hypoxia
B	11	0.529	N	6	6	SH1000 TetR	None	Normoxia
B	11	0.541	N	6	6	SH1000 TetR	None	Normoxia
B	11	0.583	N	6	6	SH1000 TetR	None	Normoxia
E	10	0.481	N	6	6	SH1000 TetR	Tetracycline	Hypoxia
E	10	0.583	N	6	6	SH1000 TetR	Tetracycline	Hypoxia
E	10	0.542	N	6	6	SH1000 TetR	Tetracycline	Hypoxia
F	10	0.56	N	6	6	SH1000 TetR	Tetracycline	Normoxia
F	10	0.663	N	6	6	SH1000 TetR	Tetracycline	Normoxia
F	10	0.644	N	6	6	SH1000 TetR	Tetracycline	Normoxia
C	11	0.468	H	24	6	SH1000	None	Hypoxia
C	11	0.785	H	24	6	SH1000	None	Hypoxia
C	11	0.548	H	24	6	SH1000	None	Hypoxia
C	10	0.526	H	24	6	SH1000 TetR	Doxycycline	Hypoxia
C	10	0.323	H	24	6	SH1000 TetR	Doxycycline	Hypoxia
C	10	0.363	H	24	6	SH1000 TetR	Doxycycline	Hypoxia
D	10	0.568	H	24	6	SH1000 TetR	Doxycycline	Normoxia
D	10	0.547	H	24	6	SH1000 TetR	Doxycycline	Normoxia
D	10	0.561	H	24	6	SH1000 TetR	Doxycycline	Normoxia
G	10	0.757	H	24	6	SH1000 TetR	None	Hypoxia
G	10	0.354	H	24	6	SH1000 TetR	None	Hypoxia
G	10	0.566	H	24	6	SH1000 TetR	None	Hypoxia
B	11	0.435	H	24	6	SH1000 TetR	None	Normoxia
B	11	0.916	H	24	6	SH1000 TetR	None	Normoxia
B	11	0.527	H	24	6	SH1000 TetR	None	Normoxia
E	10	0.489	H	24	6	SH1000 TetR	Tetracycline	Hypoxia
E	10	0.752	H	24	6	SH1000 TetR	Tetracycline	Hypoxia
E	10	0.514	H	24	6	SH1000 TetR	Tetracycline	Hypoxia
F	10	0.619	H	24	6	SH1000 TetR	Tetracycline	Normoxia
F	10	0.571	H	24	6	SH1000 TetR	Tetracycline	Normoxia
F	10	0.571	H	24	6	SH1000 TetR	Tetracycline	Normoxia
C	11	0.852	N	24	6	SH1000	None	Hypoxia
C	11	0.845	N	24	6	SH1000	None	Hypoxia
C	11	0.688	N	24	6	SH1000	None	Hypoxia
C	10	0.995	N	24	6	SH1000 TetR	Doxycycline	Hypoxia
C	10	0.742	N	24	6	SH1000 TetR	Doxycycline	Hypoxia
C	10	0.789	N	24	6	SH1000 TetR	Doxycycline	Hypoxia
D	10	0.752	N	24	6	SH1000 TetR	Doxycycline	Normoxia
D	10	0.837	N	24	6	SH1000 TetR	Doxycycline	Normoxia
D	10	0.748	N	24	6	SH1000 TetR	Doxycycline	Normoxia
G	10	0.787	N	24	6	SH1000 TetR	None	Hypoxia
G	10	0.782	N	24	6	SH1000 TetR	None	Hypoxia
G	10	0.968	N	24	6	SH1000 TetR	None	Hypoxia
B	11	0.806	N	24	6	SH1000 TetR	None	Normoxia
B	11	1.006	N	24	6	SH1000 TetR	None	Normoxia
B	11	0.865	N	24	6	SH1000 TetR	None	Normoxia
E	10	0.765	N	24	6	SH1000 TetR	Tetracycline	Hypoxia
E	10	0.746	N	24	6	SH1000 TetR	Tetracycline	Hypoxia
E	10	0.79	N	24	6	SH1000 TetR	Tetracycline	Hypoxia
F	10	0.775	N	24	6	SH1000 TetR	Tetracycline	Normoxia
F	10	0.784	N	24	6	SH1000 TetR	Tetracycline	Normoxia
F	10	1.123	N	24	6	SH1000 TetR	Tetracycline	Normoxia
B	7	0.102	H	0	Control	SH1000	Control	Control
B	7	0.102	H	0	Control	SH1000	Control	Control
B	7	0.11	H	0	Control	SH1000	Control	Control
C	2	0.094	H	0	Control	SH1000	Control	Control
C	2	0.11	H	0	Control	SH1000	Control	Control
C	2	0.112	H	0	Control	SH1000	Control	Control
E	11	0.114	H	0	Control	SH1000	Control	Control
E	11	0.099	H	0	Control	SH1000	Control	Control
E	11	0.096	H	0	Control	SH1000	Control	Control
G	3	0.092	H	0	Control	SH1000	Control	Control
G	3	0.102	H	0	Control	SH1000	Control	Control
G	3	0.108	H	0	Control	SH1000	Control	Control
B	4	0.099	H	0	Control	SH1000 TetR	Control	Control
B	4	0.102	H	0	Control	SH1000 TetR	Control	Control
B	4	0.102	H	0	Control	SH1000 TetR	Control	Control
C	7	0.116	H	0	Control	SH1000 TetR	Control	Control
C	7	0.1	H	0	Control	SH1000 TetR	Control	Control
C	7	0.101	H	0	Control	SH1000 TetR	Control	Control
D	2	0.103	H	0	Control	SH1000 TetR	Control	Control
D	2	0.094	H	0	Control	SH1000 TetR	Control	Control
D	2	0.109	H	0	Control	SH1000 TetR	Control	Control
F	11	0.098	H	0	Control	SH1000 TetR	Control	Control
F	11	0.097	H	0	Control	SH1000 TetR	Control	Control
F	11	0.113	H	0	Control	SH1000 TetR	Control	Control
B	7	0.087	N	0	Control	SH1000	Control	Control
B	7	0.096	N	0	Control	SH1000	Control	Control
B	7	0.082	N	0	Control	SH1000	Control	Control
C	2	0.082	N	0	Control	SH1000	Control	Control
C	2	0.085	N	0	Control	SH1000	Control	Control
C	2	0.089	N	0	Control	SH1000	Control	Control
E	11	0.085	N	0	Control	SH1000	Control	Control
E	11	0.083	N	0	Control	SH1000	Control	Control
E	11	0.095	N	0	Control	SH1000	Control	Control
G	3	0.085	N	0	Control	SH1000	Control	Control
G	3	0.084	N	0	Control	SH1000	Control	Control
G	3	0.09	N	0	Control	SH1000	Control	Control
B	4	0.081	N	0	Control	SH1000 TetR	Control	Control
B	4	0.084	N	0	Control	SH1000 TetR	Control	Control
B	4	0.092	N	0	Control	SH1000 TetR	Control	Control
C	7	0.083	N	0	Control	SH1000 TetR	Control	Control
C	7	0.092	N	0	Control	SH1000 TetR	Control	Control
C	7	0.088	N	0	Control	SH1000 TetR	Control	Control
D	2	0.083	N	0	Control	SH1000 TetR	Control	Control
D	2	0.083	N	0	Control	SH1000 TetR	Control	Control
D	2	0.089	N	0	Control	SH1000 TetR	Control	Control
F	11	0.083	N	0	Control	SH1000 TetR	Control	Control
F	11	0.086	N	0	Control	SH1000 TetR	Control	Control
F	11	0.087	N	0	Control	SH1000 TetR	Control	Control
B	7	0.133	H	2	Control	SH1000	Control	Control
B	7	0.161	H	2	Control	SH1000	Control	Control
B	7	0.112	H	2	Control	SH1000	Control	Control
C	2	0.142	H	2	Control	SH1000	Control	Control
C	2	0.113	H	2	Control	SH1000	Control	Control
C	2	0.138	H	2	Control	SH1000	Control	Control
E	11	0.109	H	2	Control	SH1000	Control	Control
E	11	0.139	H	2	Control	SH1000	Control	Control
E	11	0.135	H	2	Control	SH1000	Control	Control
G	3	0.117	H	2	Control	SH1000	Control	Control
G	3	0.189	H	2	Control	SH1000	Control	Control
G	3	0.136	H	2	Control	SH1000	Control	Control
B	4	0.114	H	2	Control	SH1000 TetR	Control	Control
B	4	0.129	H	2	Control	SH1000 TetR	Control	Control
B	4	0.15	H	2	Control	SH1000 TetR	Control	Control
C	7	0.147	H	2	Control	SH1000 TetR	Control	Control
C	7	0.128	H	2	Control	SH1000 TetR	Control	Control
C	7	0.165	H	2	Control	SH1000 TetR	Control	Control
D	2	0.111	H	2	Control	SH1000 TetR	Control	Control
D	2	0.152	H	2	Control	SH1000 TetR	Control	Control
D	2	0.151	H	2	Control	SH1000 TetR	Control	Control
F	11	0.106	H	2	Control	SH1000 TetR	Control	Control
F	11	0.147	H	2	Control	SH1000 TetR	Control	Control
F	11	0.135	H	2	Control	SH1000 TetR	Control	Control
B	7	0.096	N	2	Control	SH1000	Control	Control
B	7	0.121	N	2	Control	SH1000	Control	Control
B	7	0.139	N	2	Control	SH1000	Control	Control
C	2	0.089	N	2	Control	SH1000	Control	Control
C	2	0.148	N	2	Control	SH1000	Control	Control
C	2	0.104	N	2	Control	SH1000	Control	Control
E	11	0.09	N	2	Control	SH1000	Control	Control
E	11	0.109	N	2	Control	SH1000	Control	Control
E	11	0.121	N	2	Control	SH1000	Control	Control
G	3	0.106	N	2	Control	SH1000	Control	Control
G	3	0.135	N	2	Control	SH1000	Control	Control
G	3	0.093	N	2	Control	SH1000	Control	Control
B	4	0.204	N	2	Control	SH1000 TetR	Control	Control
B	4	0.086	N	2	Control	SH1000 TetR	Control	Control
B	4	0.101	N	2	Control	SH1000 TetR	Control	Control
C	7	0.095	N	2	Control	SH1000 TetR	Control	Control
C	7	0.131	N	2	Control	SH1000 TetR	Control	Control
C	7	0.124	N	2	Control	SH1000 TetR	Control	Control
D	2	0.087	N	2	Control	SH1000 TetR	Control	Control
D	2	0.107	N	2	Control	SH1000 TetR	Control	Control
D	2	0.199	N	2	Control	SH1000 TetR	Control	Control
F	11	0.111	N	2	Control	SH1000 TetR	Control	Control
F	11	0.09	N	2	Control	SH1000 TetR	Control	Control
F	11	0.112	N	2	Control	SH1000 TetR	Control	Control
B	7	0.29	H	4	Control	SH1000	Control	Control
B	7	0.591	H	4	Control	SH1000	Control	Control
B	7	0.176	H	4	Control	SH1000	Control	Control
C	2	0.324	H	4	Control	SH1000	Control	Control
C	2	0.183	H	4	Control	SH1000	Control	Control
C	2	0.246	H	4	Control	SH1000	Control	Control
E	11	0.272	H	4	Control	SH1000	Control	Control
E	11	0.243	H	4	Control	SH1000	Control	Control
E	11	0.17	H	4	Control	SH1000	Control	Control
G	3	0.209	H	4	Control	SH1000	Control	Control
G	3	0.273	H	4	Control	SH1000	Control	Control
G	3	0.266	H	4	Control	SH1000	Control	Control
B	4	0.172	H	4	Control	SH1000 TetR	Control	Control
B	4	0.291	H	4	Control	SH1000 TetR	Control	Control
B	4	0.238	H	4	Control	SH1000 TetR	Control	Control
C	7	0.297	H	4	Control	SH1000 TetR	Control	Control
C	7	0.575	H	4	Control	SH1000 TetR	Control	Control
C	7	0.192	H	4	Control	SH1000 TetR	Control	Control
D	2	0.288	H	4	Control	SH1000 TetR	Control	Control
D	2	0.341	H	4	Control	SH1000 TetR	Control	Control
D	2	0.174	H	4	Control	SH1000 TetR	Control	Control
F	11	0.246	H	4	Control	SH1000 TetR	Control	Control
F	11	0.263	H	4	Control	SH1000 TetR	Control	Control
F	11	0.155	H	4	Control	SH1000 TetR	Control	Control
B	7	0.141	N	4	Control	SH1000	Control	Control
B	7	0.38	N	4	Control	SH1000	Control	Control
B	7	0.358	N	4	Control	SH1000	Control	Control
C	2	0.295	N	4	Control	SH1000	Control	Control
C	2	0.345	N	4	Control	SH1000	Control	Control
C	2	0.162	N	4	Control	SH1000	Control	Control
E	11	0.35	N	4	Control	SH1000	Control	Control
E	11	0.297	N	4	Control	SH1000	Control	Control
E	11	0.153	N	4	Control	SH1000	Control	Control
G	3	0.167	N	4	Control	SH1000	Control	Control
G	3	0.341	N	4	Control	SH1000	Control	Control
G	3	0.324	N	4	Control	SH1000	Control	Control
B	4	0.258	N	4	Control	SH1000 TetR	Control	Control
B	4	0.136	N	4	Control	SH1000 TetR	Control	Control
B	4	0.328	N	4	Control	SH1000 TetR	Control	Control
C	7	0.368	N	4	Control	SH1000 TetR	Control	Control
C	7	0.31	N	4	Control	SH1000 TetR	Control	Control
C	7	0.161	N	4	Control	SH1000 TetR	Control	Control
D	2	0.247	N	4	Control	SH1000 TetR	Control	Control
D	2	0.318	N	4	Control	SH1000 TetR	Control	Control
D	2	0.15	N	4	Control	SH1000 TetR	Control	Control
F	11	0.292	N	4	Control	SH1000 TetR	Control	Control
F	11	0.143	N	4	Control	SH1000 TetR	Control	Control
F	11	0.313	N	4	Control	SH1000 TetR	Control	Control
B	7	0.535	H	6	Control	SH1000	Control	Control
B	7	0.404	H	6	Control	SH1000	Control	Control
B	7	0.347	H	6	Control	SH1000	Control	Control
C	2	0.421	H	6	Control	SH1000	Control	Control
C	2	0.577	H	6	Control	SH1000	Control	Control
C	2	0.406	H	6	Control	SH1000	Control	Control
E	11	0.418	H	6	Control	SH1000	Control	Control
E	11	0.348	H	6	Control	SH1000	Control	Control
E	11	0.697	H	6	Control	SH1000	Control	Control
G	3	0.392	H	6	Control	SH1000	Control	Control
G	3	0.388	H	6	Control	SH1000	Control	Control
G	3	0.824	H	6	Control	SH1000	Control	Control
B	4	0.272	H	6	Control	SH1000 TetR	Control	Control
B	4	0.424	H	6	Control	SH1000 TetR	Control	Control
B	4	0.667	H	6	Control	SH1000 TetR	Control	Control
C	7	0.427	H	6	Control	SH1000 TetR	Control	Control
C	7	0.41	H	6	Control	SH1000 TetR	Control	Control
C	7	0.66	H	6	Control	SH1000 TetR	Control	Control
D	2	0.427	H	6	Control	SH1000 TetR	Control	Control
D	2	0.381	H	6	Control	SH1000 TetR	Control	Control
D	2	0.433	H	6	Control	SH1000 TetR	Control	Control
F	11	0.395	H	6	Control	SH1000 TetR	Control	Control
F	11	0.315	H	6	Control	SH1000 TetR	Control	Control
F	11	0.615	H	6	Control	SH1000 TetR	Control	Control
B	7	0.263	N	6	Control	SH1000	Control	Control
B	7	0.382	N	6	Control	SH1000	Control	Control
B	7	0.624	N	6	Control	SH1000	Control	Control
C	2	0.385	N	6	Control	SH1000	Control	Control
C	2	0.412	N	6	Control	SH1000	Control	Control
C	2	0.332	N	6	Control	SH1000	Control	Control
E	11	0.355	N	6	Control	SH1000	Control	Control
E	11	0.43	N	6	Control	SH1000	Control	Control
E	11	0.259	N	6	Control	SH1000	Control	Control
G	3	0.296	N	6	Control	SH1000	Control	Control
G	3	0.364	N	6	Control	SH1000	Control	Control
G	3	0.459	N	6	Control	SH1000	Control	Control
B	4	0.219	N	6	Control	SH1000 TetR	Control	Control
B	4	0.398	N	6	Control	SH1000 TetR	Control	Control
B	4	0.379	N	6	Control	SH1000 TetR	Control	Control
C	7	0.256	N	6	Control	SH1000 TetR	Control	Control
C	7	0.396	N	6	Control	SH1000 TetR	Control	Control
C	7	0.434	N	6	Control	SH1000 TetR	Control	Control
D	2	0.299	N	6	Control	SH1000 TetR	Control	Control
D	2	0.403	N	6	Control	SH1000 TetR	Control	Control
D	2	0.319	N	6	Control	SH1000 TetR	Control	Control
F	11	0.206	N	6	Control	SH1000 TetR	Control	Control
F	11	0.398	N	6	Control	SH1000 TetR	Control	Control
F	11	0.418	N	6	Control	SH1000 TetR	Control	Control
B	7	0.663	H	24	Control	SH1000	Control	Control
B	7	0.573	H	24	Control	SH1000	Control	Control
B	7	0.673	H	24	Control	SH1000	Control	Control
C	2	0.45	H	24	Control	SH1000	Control	Control
C	2	0.438	H	24	Control	SH1000	Control	Control
C	2	0.509	H	24	Control	SH1000	Control	Control
E	11	0.497	H	24	Control	SH1000	Control	Control
E	11	0.47	H	24	Control	SH1000	Control	Control
E	11	0.415	H	24	Control	SH1000	Control	Control
G	3	0.434	H	24	Control	SH1000	Control	Control
G	3	0.495	H	24	Control	SH1000	Control	Control
G	3	0.48	H	24	Control	SH1000	Control	Control
B	4	0.431	H	24	Control	SH1000 TetR	Control	Control
B	4	0.451	H	24	Control	SH1000 TetR	Control	Control
B	4	0.85	H	24	Control	SH1000 TetR	Control	Control
C	7	0.44	H	24	Control	SH1000 TetR	Control	Control
C	7	0.403	H	24	Control	SH1000 TetR	Control	Control
C	7	0.343	H	24	Control	SH1000 TetR	Control	Control
D	2	0.468	H	24	Control	SH1000 TetR	Control	Control
D	2	0.448	H	24	Control	SH1000 TetR	Control	Control
D	2	0.403	H	24	Control	SH1000 TetR	Control	Control
F	11	0.574	H	24	Control	SH1000 TetR	Control	Control
F	11	0.88	H	24	Control	SH1000 TetR	Control	Control
F	11	0.467	H	24	Control	SH1000 TetR	Control	Control
B	7	0.668	N	24	Control	SH1000	Control	Control
B	7	0.811	N	24	Control	SH1000	Control	Control
B	7	0.646	N	24	Control	SH1000	Control	Control
C	2	0.761	N	24	Control	SH1000	Control	Control
C	2	1.042	N	24	Control	SH1000	Control	Control
C	2	0.674	N	24	Control	SH1000	Control	Control
E	11	0.769	N	24	Control	SH1000	Control	Control
E	11	0.807	N	24	Control	SH1000	Control	Control
E	11	0.584	N	24	Control	SH1000	Control	Control
G	3	0.848	N	24	Control	SH1000	Control	Control
G	3	0.72	N	24	Control	SH1000	Control	Control
G	3	0.632	N	24	Control	SH1000	Control	Control
B	4	0.668	N	24	Control	SH1000 TetR	Control	Control
B	4	0.662	N	24	Control	SH1000 TetR	Control	Control
B	4	1.244	N	24	Control	SH1000 TetR	Control	Control
C	7	0.633	N	24	Control	SH1000 TetR	Control	Control
C	7	1.187	N	24	Control	SH1000 TetR	Control	Control
C	7	0.467	N	24	Control	SH1000 TetR	Control	Control
D	2	1.028	N	24	Control	SH1000 TetR	Control	Control
D	2	0.659	N	24	Control	SH1000 TetR	Control	Control
D	2	0.693	N	24	Control	SH1000 TetR	Control	Control
F	11	0.756	N	24	Control	SH1000 TetR	Control	Control
F	11	0.699	N	24	Control	SH1000 TetR	Control	Control
F	11	0.664	N	24	Control	SH1000 TetR	Control	Control

## Sheet: Figure 3_Sup 3
Clone	Ancestor	Evolution_Antibiotic	Evolution_Oxygen_Tension	POS	Pipeline	GeneName	GeneID	Notes	Mutation	Annotation	Type
1SHH	SH1000	None	Hypoxia	6348	Brockhurst	DNA gyrase subunit B	SAOUHSC_00005		G→T	A439S (GCC→TCC)	Missense
2SHH	SH1000	None	Hypoxia	5335	Brockhurst	DNA gyrase subunit B	SAOUHSC_00005		T→C	V101A (GTT→GCT)	Missense
2SHH	SH1000	None	Hypoxia	110168	Brockhurst	non-coding region		SAME POSITION IN BOTH SH1000 GENOMES	Non-synonomous		Intergenic
2SHH	SH1000	None	Hypoxia	1749674	Brockhurst	hypothetical protein	SAOUHSC_01843		C→T	E145K (GAA→AAA)	Missense
3SHH	SH1000	None	Hypoxia	971859	Brockhurst	methicillin resistance protein FmtA	SAOUHSC_00998		G→A	G332S (GGT→AGT)	Missense
4SHH	SH1000	None	Hypoxia	467883	Breseq	pur operon repressor	SAOUHSC_00467	DELETION	Δ255 bp		Deletion
5SHH	SH1000	None	Hypoxia	6348	Brockhurst	DNA gyrase subunit B	SAOUHSC_00005		G→T	A439S (GCC→TCC)	Missense
6SHH	SH1000	None	Hypoxia	6348	Brockhurst	DNA gyrase subunit B	SAOUHSC_00005		G→T	A439S (GCC→TCC)	Missense
1SHN	SH1000	None	Normoxia	971245	Brockhurst	methicillin resistance protein FmtA	SAOUHSC_00998	LOW COVERAGE	C→T	S127L (TCA→TTA)	Missense
2SHN	SH1000	None	Normoxia	110168	Brockhurst	non-coding region		SAME POSITION IN BOTH SH1000 GENOMES	G→T		Intergenic
2SHN	SH1000	None	Normoxia	971210	Brockhurst	methicillin resistance protein FmtA	SAOUHSC_00998	DELETION	(A)5→4	coding (350/1194 nt)	Frameshift
2SHN	SH1000	None	Normoxia	2095145	Brockhurst	accessory gene regulator protein C	SAOUHSC_02264		C→T	Q165* (CAG→TAG)	nonsense
3SHN	SH1000	None	Normoxia	857574	Brockhurst	non-coding region		LOW COVERAGE	G→A		Intergenic
4SHN	SH1000	None	Normoxia	970179	Brockhurst	hypothetical protein	SAOUHSC_00997	1BP DELETION	Δ1 bp		Frameshift
4SHN	SH1000	None	Normoxia	971706	Brockhurst	methicillin resistance protein FmtA	SAOUHSC_00998		C→T	Q281* (CAA→TAA)	nonsense
4SHN	SH1000	None	Normoxia	2096237	Brockhurst	accessory gene regulator protein A	SAOUHSC_02265	DELETION	(T)5→4	coding (237/627 nt)	Frameshift
5SHN	SH1000	None	Normoxia	971462	Brockhurst	methicillin resistance protein FmtA	SAOUHSC_00998	4BP DELETION	Δ4 bp		Deletion
2SHTDH	SH1000_TetR	Doxycycline	Hypoxia	191203	Brockhurst	non-coding region		SAME POSITION IN ALL SH1000 TETR GENOMES	G→T		Intergenic
2SHTDH	SH1000_TetR	Doxycycline	Hypoxia	471339	Brockhurst	ribose-phosphate pyrophosphokinase	SAOUHSC_00472		C→T	A89V (GCA→GTA)	Missense
3SHTDH	SH1000_TetR	Doxycycline	Hypoxia	932224	Brockhurst	hypothetical protein	SAOUHSC_00957		C→A	Y51* (TAC→TAA)	nonsense
4SHTDH	SH1000_TetR	Doxycycline	Hypoxia	526728	Brockhurst	DNA-directed RNA polymerase subunit beta	rpoB		C→A	A285D (GCT→GAT)	Missense
4SHTDH	SH1000_TetR	Doxycycline	Hypoxia	1275763	Brockhurst	non-coding region			G→A		Intergenic
5SHTDH	SH1000_TetR	Doxycycline	Hypoxia	915740	Brockhurst	rluD-like	SAOUHSC_00944		C→A	G34G (GGC→GGA)	Synonomous
5SHTDH	SH1000_TetR	Doxycycline	Hypoxia	971085	Brockhurst	methicillin resistance protein FmtA	SAOUHSC_00998	7BP DELETION	Δ7 bp		Deletion
5SHTDH	SH1000_TetR	Doxycycline	Hypoxia	2317967	Brockhurst	30S ribosomal protein S10	SAOUHSC_02512a		T→C	Y58C (TAT→TGT)	Missense
5SHTDH	SH1000_TetR	Doxycycline	Hypoxia	2317974	Brockhurst	30S ribosomal protein S10	SAOUHSC_02512a		Non-synonomous	H56Y (CAT→TAT)	Missense
6SHTDH	SH1000_TetR	Doxycycline	Hypoxia	1332936	Brockhurst	non-coding region		1BP DELETION	(A)7→6		Intergenic
6SHTDH	SH1000_TetR	Doxycycline	Hypoxia	1332954	Brockhurst	truncated transposase	SAOUHSC_01390		T→A		Intergenic
6SHTDH	SH1000_TetR	Doxycycline	Hypoxia	1332964	Brockhurst	truncated transposase	SAOUHSC_01390		T→G		Intergenic
6SHTDH	SH1000_TetR	Doxycycline	Hypoxia	1333025	Brockhurst	truncated transposase	SAOUHSC_01390	1BP DELETION	Δ1 bp		Intergenic
6SHTDH	SH1000_TetR	Doxycycline	Hypoxia	1349117	Brockhurst	pseudogene	SAOUHSC_01409		C→A		Missense
6SHTDH	SH1000_TetR	Doxycycline	Hypoxia	1349127	Brockhurst	pseudogene	SAOUHSC_01409		A→T		Missense
6SHTDH	SH1000_TetR	Doxycycline	Hypoxia	1349137	Brockhurst	pseudogene	SAOUHSC_01409		(T)6→7		Intergenic
6SHTDH	SH1000_TetR	Doxycycline	Hypoxia	1883995	Brockhurst	hypothetical protein	SAOUHSC_01979	8BP DELETION	(TACTTTGT)2→1		Deletion
6SHTDH	SH1000_TetR	Doxycycline	Hypoxia	2082624	Brockhurst	cation transport protein	SAOUHSC_02247	1BP DELETION	Δ1 bp		Frameshift
6SHTDH	SH1000_TetR	Doxycycline	Hypoxia	2174483	Brockhurst	non-coding region		1BP INSERTION	+T		Intergenic
2SHTDN	SH1000_TetR	Doxycycline	Normoxia	191203	Brockhurst	non-coding region		SAME POSITION IN ALL SH1000 TETR GENOMES	G→T		Intergenic
3SHTDN	SH1000_TetR	Doxycycline	Normoxia	915723	Brockhurst	rluD-like	SAOUHSC_00944		G→A	A29T (GCC→ACC)	Missense
3SHTDN	SH1000_TetR	Doxycycline	Normoxia	2096499	Brockhurst	accessory gene regulator protein A	SAOUHSC_02265		G→A	R165H (CGT→CAT)	Missense
4SHTDN	SH1000_TetR	Doxycycline	Normoxia	5883	Brockhurst	DNA gyrase subunit B	SAOUHSC_00005		A→C	I284L (ATT→CTT)	Missense
4SHTDN	SH1000_TetR	Doxycycline	Normoxia	916124	Brockhurst	rluD-like	SAOUHSC_00944	5BP DELETION	Δ5 bp		Deletion
5SHTDN	SH1000_TetR	Doxycycline	Normoxia	913316	Brockhurst	hypothetical protein	SAOUHSC_00940		C→A	E106* (GAA→TAA)	nonsense
5SHTDN	SH1000_TetR	Doxycycline	Normoxia	915740	Brockhurst	rluD-like	SAOUHSC_00944		C→A	G34G (GGC→GGA)	Synonomous
5SHTDN	SH1000_TetR	Doxycycline	Normoxia	2096620	Brockhurst	accessory gene regulator protein A	SAOUHSC_02265	1BP DELETION			Frameshift
6SHTDN	SH1000_TetR	Doxycycline	Normoxia	523424	Brockhurst	DNA-directed RNA polymerase subunit beta	rpoB		G→A	G422D (GGT→GAT)	Missense
6SHTDN	SH1000_TetR	Doxycycline	Normoxia	954590	Breseq	2-succinyl-6-hydroxy-2,4-cyclohexadiene-1-carboxylic acid synthase/2-oxoglutarate decarboxylase	SAOUHSC_00983		C→T	D107D (GAC→GAT)	Synonomous
6SHTDN	SH1000_TetR	Doxycycline	Normoxia	971549	Brockhurst	methicillin resistance protein FmtA	SAOUHSC_00998	1BP INSERTION	+A		Frameshift
6SHTDN	SH1000_TetR	Doxycycline	Normoxia	1190353	Brockhurst	DNA polymerase III PolC	polC		C→T	R277C (CGT→TGT)	Missense
1SHTH	SH1000_TetR	None	Hypoxia	6573	Brockhurst	DNA gyrase subunit B	SAOUHSC_00005		G→A	A514T (GCG→ACG)	Missense
1SHTH	SH1000_TetR	None	Hypoxia	101432	Brockhurst	GntR family transcriptional regulator	SAOUHSC_00096		A→G	W232R (TGG→CGG)	Missense
1SHTH	SH1000_TetR	None	Hypoxia	1316831	Brockhurst	non-coding region		CHECK WITH COVERAGE, LOW IN OTHER GENOMES			Intergenic
1SHTH	SH1000_TetR	None	Hypoxia	1316840	Breseq	non-coding region		58 BP DELETION	Δ58 bp		Intergenic
2SHTH	SH1000_TetR	None	Hypoxia	5374	Brockhurst	DNA gyrase subunit B	SAOUHSC_00005		G→T	G114V (GGT→GTT)	Missense
2SHTH	SH1000_TetR	None	Hypoxia	101408	Brockhurst	GntR family transcriptional regulator	SAOUHSC_00096		C→A	E240* (GAA→TAA)	nonsense
2SHTH	SH1000_TetR	None	Hypoxia	191203	Brockhurst	non-coding region		SAME POSITION IN ALL SH1000 TETR GENOMES	G→T		Intergenic
3SHTH	SH1000_TetR	None	Hypoxia	5898	Brockhurst	DNA gyrase subunit B	SAOUHSC_00005		G→T	G289C (GGT→TGT)	Missense
3SHTH	SH1000_TetR	None	Hypoxia	101970	Brockhurst	GntR family transcriptional regulator	SAOUHSC_00096		C→A	L52F (TTG→TTT)	Missense
4SHTH	SH1000_TetR	None	Hypoxia	468298	Brockhurst	pur operon repressor	SAOUHSC_00467		G→T	E221D (GAG→GAT)	Missense
5SHTH	SH1000_TetR	None	Hypoxia	6348	Brockhurst	DNA gyrase subunit B	SAOUHSC_00005		G→T	A439S (GCC→TCC)	Missense
5SHTH	SH1000_TetR	None	Hypoxia	101654	Brockhurst	GntR family transcriptional regulator	SAOUHSC_00096	10BP DELETION	Δ10 bp		Deletion
6SHTH	SH1000_TetR	None	Hypoxia	5883	Brockhurst	DNA gyrase subunit B	SAOUHSC_00005		A→C	I284L (ATT→CTT)	Missense
6SHTH	SH1000_TetR	None	Hypoxia	954590	Breseq	2-succinyl-6-hydroxy-2,4-cyclohexadiene-1-carboxylic acid synthase/2-oxoglutarate decarboxylase	SAOUHSC_00983		C→T	D107D (GAC→GAT)	Synonomous
1SHTN	SH1000_TetR	None	Normoxia	101554	Brockhurst	GntR family transcriptional regulator	SAOUHSC_00096		A→C	M191R (ATG→AGG)	Missense
1SHTN	SH1000_TetR	None	Normoxia	351704	Brockhurst	5-methyltetrahydropteroyltriglutamate--homocysteine S-methyltransferase	SAOUHSC_00338		G→A	N150N (AAC→AAT)	Synonomous
1SHTN	SH1000_TetR	None	Normoxia	1137821	Brockhurst	hypothetical protein	SAOUHSC_01186		A→C	D120A (GAT→GCT)	Missense
1SHTN	SH1000_TetR	None	Normoxia	2095145	Brockhurst	accessory gene regulator protein C	SAOUHSC_02264	BUT LOW COVERAGE	C→T	Q165* (CAG→TAG)	nonsense
2SHTN	SH1000_TetR	None	Normoxia	191203	Brockhurst	non-coding region		SAME POSITION IN ALL SH1000 TETR GENOMES	G→T		Intergenic
2SHTN	SH1000_TetR	None	Normoxia	2095012	Brockhurst	accessory gene regulator protein C	SAOUHSC_02264	DELETION	(A)7→6		Intergenic
3SHTN	SH1000_TetR	None	Normoxia	12485	Brockhurst	non-coding region			C→T		Intergenic
3SHTN	SH1000_TetR	None	Normoxia	970180	Brockhurst	hypothetical protein	SAOUHSC_00997		C→A	G79V (GGA→GTA)	Missense
3SHTN	SH1000_TetR	None	Normoxia	971625	Brockhurst	methicillin resistance protein FmtA	SAOUHSC_00998	LOW COVERAGE BUT BELIEVABLE	C→T	Q254* (CAA→TAA)	nonsense
3SHTN	SH1000_TetR	None	Normoxia	2096568	Brockhurst	accessory gene regulator protein A	SAOUHSC_02265		G→A	R188Q (CGA→CAA)	Missense
4SHTN	SH1000_TetR	None	Normoxia	1423219	Brockhurst	penicillin-binding protein 2	SAOUHSC_01467		A→T	L556F (TTA→TTT)	Missense
4SHTN	SH1000_TetR	None	Normoxia	2096117	Brockhurst	accessory gene regulator protein A	SAOUHSC_02265		G→A	G38S (GGT→AGT)	Missense
5SHTN	SH1000_TetR	None	Normoxia	1421945	Brockhurst	penicillin-binding protein 2	SAOUHSC_01467		G→T	A132S (GCA→TCA)	Missense
6SHTN	SH1000_TetR	None	Normoxia	1612806	Brockhurst	hypothetical protein	SAOUHSC_01706		T→G	P317P (CCA→CCC)	Synonomous
1SHTTH	SH1000_TetR	Tetracycline	Hypoxia	915723	Brockhurst	rluD-like	SAOUHSC_00944		G→A	A29T (GCC→ACC)	Missense
1SHTTH	SH1000_TetR	Tetracycline	Hypoxia	1772616	Brockhurst	hypothetical protein	SAOUHSC_01866		C→T	W214* (TGG→TGA)	nonsense
1SHTTH	SH1000_TetR	Tetracycline	Hypoxia	1899021	Brockhurst	non-coding region		1899060 REGION LOTS OF SNPS			Intergenic
1SHTTH	SH1000_TetR	Tetracycline	Hypoxia	1899060	Breseq	tRNA-Xxx	SAOUHSC_T00046				Intergenic
1SHTTH	SH1000_TetR	Tetracycline	Hypoxia	1899065	Breseq	tRNA-Xxx	SAOUHSC_T00046				Intergenic
1SHTTH	SH1000_TetR	Tetracycline	Hypoxia	1899074	Breseq	tRNA-Xxx	SAOUHSC_T00046				Intergenic
1SHTTH	SH1000_TetR	Tetracycline	Hypoxia	1899077	Breseq	tRNA-Xxx	SAOUHSC_T00046				Intergenic
1SHTTH	SH1000_TetR	Tetracycline	Hypoxia	1899084	Breseq	tRNA-Xxx	SAOUHSC_T00046				Intergenic
1SHTTH	SH1000_TetR	Tetracycline	Hypoxia	1899092	Breseq	tRNA-Xxx	SAOUHSC_T00046				Intergenic
1SHTTH	SH1000_TetR	Tetracycline	Hypoxia	1899102	Breseq	non-coding region			+TT		Intergenic
1SHTTH	SH1000_TetR	Tetracycline	Hypoxia	1899104	Breseq	non-coding region			A→T		Intergenic
1SHTTH	SH1000_TetR	Tetracycline	Hypoxia	2317962	Brockhurst	30S ribosomal protein S10	SAOUHSC_02512a		C→A	D60Y (GAT→TAT)	Missense
2SHTTH	SH1000_TetR	Tetracycline	Hypoxia	191203	Brockhurst	non-coding region		SAME POSITION IN ALL SH1000 TETR GENOMES	G→T		Intergenic
2SHTTH	SH1000_TetR	Tetracycline	Hypoxia	915723	Brockhurst	rluD-like	SAOUHSC_00944	OBS DIFFFERENT BASE H VS N	G→A	A29T (GCC→ACC)	Missense
2SHTTH	SH1000_TetR	Tetracycline	Hypoxia	1224397	Brockhurst	(dimethylallyl)adenosine tRNA methylthiotransferase	SAOUHSC_01269		C→T	Q150* (CAA→TAA)	nonsense
2SHTTH	SH1000_TetR	Tetracycline	Hypoxia	1773152	Brockhurst	hypothetical protein	SAOUHSC_01866		G→A	R36C (CGC→TGC)	Missense
3SHTTH	SH1000_TetR	Tetracycline	Hypoxia	915459	Brockhurst	ATP-NAD kinase, putative	SAOUHSC_00943		A→G	L209L (TTA→TTG)	Synonomous
3SHTTH	SH1000_TetR	Tetracycline	Hypoxia	915738	Brockhurst	rluD-like	SAOUHSC_00944		G→A	G34S (GGC→AGC)	Missense
4SHTTH	SH1000_TetR	Tetracycline	Hypoxia	1351375	Breseq	non-coding region		LARGE DELETION	Δ11,217 bp		Large Deletion
4SHTTH	SH1000_TetR	Tetracycline	Hypoxia	1351440	Breseq	hypothetical protein	SAOUHSC_01412		Δ11,217 bp		Large Deletion
4SHTTH	SH1000_TetR	Tetracycline	Hypoxia	1353738	Breseq	hypothetical protein	SAOUHSC_01413		Δ11,217 bp		Large Deletion
4SHTTH	SH1000_TetR	Tetracycline	Hypoxia	1354391	Breseq	hypothetical protein	SAOUHSC_01414		Δ11,217 bp		Large Deletion
4SHTTH	SH1000_TetR	Tetracycline	Hypoxia	1355130	Breseq	hypothetical protein	SAOUHSC_01415		Δ11,217 bp		Large Deletion
4SHTTH	SH1000_TetR	Tetracycline	Hypoxia	1356804	Breseq	2-oxoglutarate dehydrogenase, E2 component, dihydrolipoamide succinyltransferase	SAOUHSC_01416		Δ11,217 bp		Large Deletion
4SHTTH	SH1000_TetR	Tetracycline	Hypoxia	1358155	Breseq	2-oxoglutarate dehydrogenase, E1 component	SAOUHSC_01418		Δ11,217 bp		Large Deletion
4SHTTH	SH1000_TetR	Tetracycline	Hypoxia	1360717	Breseq	hypothetical protein	SAOUHSC_01419		Δ11,217 bp		Large Deletion
4SHTTH	SH1000_TetR	Tetracycline	Hypoxia	1361838	Breseq	DNA-binding response regulator	SAOUHSC_01420		Δ11,217 bp		Large Deletion
4SHTTH	SH1000_TetR	Tetracycline	Hypoxia	1362628	Breseq	hypothetical protein	SAOUHSC_01421		Δ11,217 bp		Large Deletion
4SHTTH	SH1000_TetR	Tetracycline	Hypoxia	1708049	Brockhurst	pyruvate kinase	SAOUHSC_01806	96BP DELETION	Δ96 bp		Deletion
5SHTTH	SH1000_TetR	Tetracycline	Hypoxia	2105917	Brockhurst	ABC transporter, ATP-binding protein, putative	SAOUHSC_02274		G→A	G395D (GGT→GAT)	Missense
5SHTTH	SH1000_TetR	Tetracycline	Hypoxia	2317962	Brockhurst	30S ribosomal protein S10	SAOUHSC_02512a		C→A	D60Y (GAT→TAT)	Missense
6SHTTH	SH1000_TetR	Tetracycline	Hypoxia	915741	Brockhurst	rluD-like	SAOUHSC_00944		G→A	A35T (GCT→ACT)	Missense
6SHTTH	SH1000_TetR	Tetracycline	Hypoxia	971493	Brockhurst	methicillin resistance protein FmtA	SAOUHSC_00998	1BP DELETION	Δ1 bp		Frameshift
1SHTTN	SH1000_TetR	Tetracycline	Normoxia	971242	Brockhurst	methicillin resistance protein FmtA	SAOUHSC_00998	LOW COVERAGE	G→A	G126D (GGT→GAT)	Missense
2SHTTN	SH1000_TetR	Tetracycline	Normoxia	191203	Brockhurst	non-coding region		SAME POSITION IN ALL SH1000 TETR GENOMES	G→T		Intergenic
2SHTTN	SH1000_TetR	Tetracycline	Normoxia	526740	Brockhurst	DNA-directed RNA polymerase subunit beta	rpoB	9BP DELETION	Δ9 bp		Deletion
2SHTTN	SH1000_TetR	Tetracycline	Normoxia	915723	Brockhurst	rluD-like	SAOUHSC_00944	OBS DIFFFERENT BASE H VS N	G→T	A29S (GCC→TCC)	Missense
2SHTTN	SH1000_TetR	Tetracycline	Normoxia	2317962	Brockhurst	30S ribosomal protein S10	SAOUHSC_02512a		C→A	D60Y (GAT→TAT)	Missense
3SHTTN	SH1000_TetR	Tetracycline	Normoxia	475312	Brockhurst	transcription-repair coupling factor	SAOUHSC_00477		C→T	Q530* (CAA→TAA)	nonsense
3SHTTN	SH1000_TetR	Tetracycline	Normoxia	1346023	Breseq	cold shock protein, putative	SAOUHSC_01403	DELETION ALSO IN 3SHTTH	Δ15,892 bp		Large Deletion
3SHTTN	SH1000_TetR	Tetracycline	Normoxia	1346212	Breseq	hypothetical protein	SAOUHSC_01404		Δ15,892 bp		Large Deletion
3SHTTN	SH1000_TetR	Tetracycline	Normoxia	1346519	Breseq	hypothetical protein	SAOUHSC_01405		Δ15,892 bp		Large Deletion
3SHTTN	SH1000_TetR	Tetracycline	Normoxia	1346938	Breseq	acylphosphatase	SAOUHSC_01406		Δ15,892 bp		Large Deletion
3SHTTN	SH1000_TetR	Tetracycline	Normoxia	1347111	Breseq	hypothetical protein	SAOUHSC_01407		Δ15,892 bp		Large Deletion
3SHTTN	SH1000_TetR	Tetracycline	Normoxia	1348303	Breseq	hypothetical protein	SAOUHSC_01408		Δ15,892 bp		Large Deletion
3SHTTN	SH1000_TetR	Tetracycline	Normoxia	1349205	Breseq	truncated transposase	SAOUHSC_01410		Δ15,892 bp		Large Deletion
3SHTTN	SH1000_TetR	Tetracycline	Normoxia	1350621	Breseq	branched-chain amino acid transport system II carrier protein	SAOUHSC_01411		Δ15,892 bp		Large Deletion
3SHTTN	SH1000_TetR	Tetracycline	Normoxia	1352136	Breseq	hypothetical protein	SAOUHSC_01412		Δ15,892 bp		Large Deletion
3SHTTN	SH1000_TetR	Tetracycline	Normoxia	1353938	Breseq	hypothetical protein	SAOUHSC_01413		Δ15,892 bp		Large Deletion
3SHTTN	SH1000_TetR	Tetracycline	Normoxia	1354588	Breseq	hypothetical protein	SAOUHSC_01414		Δ15,892 bp		Large Deletion
3SHTTN	SH1000_TetR	Tetracycline	Normoxia	1354882	Breseq	hypothetical protein	SAOUHSC_01415		Δ15,892 bp		Large Deletion
3SHTTN	SH1000_TetR	Tetracycline	Normoxia	1356687	Breseq	2-oxoglutarate dehydrogenase, E2 component, dihydrolipoamide succinyltransferase	SAOUHSC_01416		Δ15,892 bp		Large Deletion
3SHTTN	SH1000_TetR	Tetracycline	Normoxia	1357436	Breseq	2-oxoglutarate dehydrogenase, E1 component	SAOUHSC_01418		Δ15,892 bp		Large Deletion
3SHTTN	SH1000_TetR	Tetracycline	Normoxia	1360748	Breseq	hypothetical protein	SAOUHSC_01419		Δ15,892 bp		Large Deletion
3SHTTN	SH1000_TetR	Tetracycline	Normoxia	1362020	Breseq	DNA-binding response regulator	SAOUHSC_01420		Δ15,892 bp		Large Deletion
3SHTTN	SH1000_TetR	Tetracycline	Normoxia	1884020	Brockhurst	hypothetical protein	SAOUHSC_01979		A→C	Y109D (TAC→GAC)	Missense
4SHTTN	SH1000_TetR	Tetracycline	Normoxia	915738	Brockhurst	rluD-like	SAOUHSC_00944		G→A	G34S (GGC→AGC)	Missense
4SHTTN	SH1000_TetR	Tetracycline	Normoxia	1884356	Brockhurst	non-coding region			C→A		Intergenic
5SHTTN	SH1000_TetR	Tetracycline	Normoxia	912132	Brockhurst	hypothetical protein	SAOUHSC_00938		G→A	Q139* (CAA→TAA)	nonsense
5SHTTN	SH1000_TetR	Tetracycline	Normoxia	2816337	Brockhurst	non-coding region			G→A		Intergenic
6SHTTN	SH1000_TetR	Tetracycline	Normoxia	523424	Brockhurst	DNA-directed RNA polymerase subunit beta	rpoB		G→A	G422D (GGT→GAT)	Missense
6SHTTN	SH1000_TetR	Tetracycline	Normoxia	1190353	Brockhurst	DNA polymerase III PolC	polC		C→T	R277C (CGT→TGT)	Missense

## Sheet: Figure 3a
Jaccard's Index based on presence or absence of gene (Figure 3 sheet) or TetL duplication (Supplementray Figure 4a sheet) clone codes in Figure 3
	1SHH	1SHN	1SHTDH	1SHTDN	1SHTH	1SHTN	1SHTTH	1SHTTN	2SHH	2SHN	2SHTDH	2SHTDN	2SHTH	2SHTN	2SHTTH	2SHTTN	3SHH	3SHN	3SHTDH	3SHTDN	3SHTH	3SHTN	3SHTTH	3SHTTN	4SHH	4SHN	4SHTDH	4SHTDN	4SHTH	4SHTN	4SHTTH	4SHTTN	5SHH	5SHN	5SHTDH	5SHTDN	5SHTH	5SHTN	5SHTTH	5SHTTN	6SHH	6SHTDH	6SHTDN	6SHTH	6SHTN	6SHTTH	6SHTTN
1SHH	0	1	1	1	0	0.8	1	1	0.666667	1	1	1	0	1	1	1	1	1	1	1	0	1	1	1	1	1	1	0.75	1	1	1	1	0.5	1	1	1	0	1	1	1	0.5	1	1	0.666667	1	1	1
1SHN	1	0	1	1	1	1	1	0.5	1	0.5	1	1	1	1	1	1	0	0	1	1	1	0.666667	1	1	1	0.666667	1	1	1	1	1	1	1	0	0.75	1	1	1	1	1	1	1	0.8	1	1	0.666667	1
1SHTDH	1	1	0	0	1	1	1	0.5	1	1	1	1	1	1	1	1	1	1	0.5	1	1	1	0.666667	0.75	1	1	1	0.666667	1	1	0.5	0.5	1	1	0.75	1	1	1	1	0.5	1	0.75	0.8	1	1	0.666667	0.75
1SHTDN	1	1	0	0	1	1	1	0.5	1	1	1	1	1	1	1	1	1	1	0.5	1	1	1	0.666667	0.75	1	1	1	0.666667	1	1	0.5	0.5	1	1	0.75	1	1	1	1	0.5	1	0.75	0.8	1	1	0.666667	0.75
1SHTH	0	1	1	1	0	0.8	1	1	0.666667	1	1	1	0	1	1	1	1	1	1	1	0	1	1	1	1	1	1	0.75	1	1	1	1	0.5	1	1	1	0	1	1	1	0.5	1	1	0.666667	1	1	1
1SHTN	0.8	1	1	1	0.8	0	1	1	1	0.8	1	1	0.8	0.8	1	1	1	1	1	1	0.8	1	1	1	1	1	1	1	1	1	1	1	1	1	1	1	0.8	1	1	1	1	1	1	1	1	1	1
1SHTTH	1	1	1	1	1	1	0	1	1	1	1	1	1	1	0.6	0.6	1	1	1	0.833333	1	1	0.833333	1	1	1	1	0.833333	1	1	1	0.8	1	1	0.666667	0.857143	1	1	0.8	1	1	1	1	1	1	0.833333	1
1SHTTN	1	0.5	0.5	0.5	1	1	1	0	1	0.666667	1	1	1	1	1	1	0.5	0.5	0.666667	1	1	0.75	0.75	0.8	1	0.75	1	0.75	1	1	0.666667	0.666667	1	0.5	0.5	1	1	1	1	0.666667	1	0.8	0.6	1	1	0.333333	0.8
2SHH	0.666667	1	1	1	0.666667	1	1	1	0	1	1	1	0.666667	1	1	1	1	1	1	1	0.666667	1	1	1	1	1	1	0.75	1	1	1	1	0.5	1	1	1	0.666667	1	1	1	0.5	1	1	0.666667	1	1	1
2SHN	1	0.5	1	1	1	0.8	1	0.666667	1	0	1	1	1	0.666667	1	1	0.5	0.5	1	1	1	0.75	1	1	1	0.75	1	1	1	1	1	1	1	0.5	0.8	1	1	1	1	1	1	1	0.833333	1	1	0.75	1
2SHTDH	1	1	1	1	1	1	1	1	1	1	0	1	1	1	1	1	1	1	1	1	1	1	1	1	1	1	1	1	1	1	1	1	1	1	1	1	1	1	1	1	1	1	1	1	1	1	1
2SHTDN	1	1	1	1	1	1	1	1	1	1	1	0	1	1	1	1	1	1	1	1	1	1	1	1	1	1	1	1	1	1	1	1	1	1	1	1	1	1	1	1	1	1	1	1	1	1	1
2SHTH	0	1	1	1	0	0.8	1	1	0.666667	1	1	1	0	1	1	1	1	1	1	1	0	1	1	1	1	1	1	0.75	1	1	1	1	0.5	1	1	1	0	1	1	1	0.5	1	1	0.666667	1	1	1
2SHTN	1	1	1	1	1	0.8	1	1	1	0.666667	1	1	1	0	1	1	1	1	1	1	1	1	1	1	1	1	1	1	1	0.666667	1	1	1	1	1	1	1	0.5	1	1	1	1	1	1	1	1	1
2SHTTH	1	1	1	1	1	1	0.6	1	1	1	1	1	1	1	0	0.8	1	1	1	0.8	1	1	0.8	1	1	1	1	0.8	1	1	1	0.75	1	1	0.833333	0.833333	1	1	1	1	1	1	1	1	1	0.8	1
2SHTTN	1	1	1	1	1	1	0.6	1	1	1	1	1	1	1	0.8	0	1	1	1	0.8	1	1	0.8	1	1	1	0.666667	0.8	1	1	1	0.75	1	1	0.6	0.833333	1	1	0.75	1	1	1	0.857143	1	1	0.8	0.833333
3SHH	1	0	1	1	1	1	1	0.5	1	0.5	1	1	1	1	1	1	0	0	1	1	1	0.666667	1	1	1	0.666667	1	1	1	1	1	1	1	0	0.75	1	1	1	1	1	1	1	0.8	1	1	0.666667	1
3SHN	1	0	1	1	1	1	1	0.5	1	0.5	1	1	1	1	1	1	0	0	1	1	1	0.666667	1	1	1	0.666667	1	1	1	1	1	1	1	0	0.75	1	1	1	1	1	1	1	0.8	1	1	0.666667	1
3SHTDH	1	1	0.5	0.5	1	1	1	0.666667	1	1	1	1	1	1	1	1	1	1	0	1	1	1	0.75	0.8	1	1	1	0.75	1	1	0.666667	0.666667	1	1	0.8	1	1	1	1	0.666667	1	0.8	0.833333	1	1	0.75	0.8
3SHTDN	1	1	1	1	1	1	0.833333	1	1	1	1	1	1	1	0.8	0.8	1	1	1	0	1	0.8	0.8	1	1	0.8	1	0.8	1	0.75	1	0.75	1	1	0.833333	0.25	1	1	1	1	1	1	1	1	1	0.8	1
3SHTH	0	1	1	1	0	0.8	1	1	0.666667	1	1	1	0	1	1	1	1	1	1	1	0	1	1	1	1	1	1	0.75	1	1	1	1	0.5	1	1	1	0	1	1	1	0.5	1	1	0.666667	1	1	1
3SHTN	1	0.666667	1	1	1	1	1	0.75	1	0.75	1	1	1	1	1	1	0.666667	0.666667	1	0.8	1	0	1	1	1	0	1	1	1	0.75	1	1	1	0.666667	0.833333	0.833333	1	1	1	1	1	1	0.857143	1	1	0.8	1
3SHTTH	1	1	0.666667	0.666667	1	1	0.833333	0.75	1	1	1	1	1	1	0.8	0.8	1	1	0.75	0.8	1	1	0	0.833333	1	1	1	0.5	1	1	0.75	0.333333	1	1	0.6	0.833333	1	1	1	0.75	1	0.833333	0.857143	1	1	0.5	0.833333
3SHTTN	1	1	0.75	0.75	1	1	1	0.8	1	1	1	1	1	1	1	1	1	1	0.8	1	1	1	0.833333	0	1	1	1	0.833333	1	1	0.8	0.8	1	1	0.857143	1	1	1	1	0.8	1	0.666667	0.875	1	1	0.833333	0.857143
4SHH	1	1	1	1	1	1	1	1	1	1	1	1	1	1	1	1	1	1	1	1	1	1	1	1	0	1	1	1	0	1	1	1	1	1	1	1	1	1	1	1	1	1	1	1	1	1	1
4SHN	1	0.666667	1	1	1	1	1	0.75	1	0.75	1	1	1	1	1	1	0.666667	0.666667	1	0.8	1	0	1	1	1	0	1	1	1	0.75	1	1	1	0.666667	0.833333	0.833333	1	1	1	1	1	1	0.857143	1	1	0.8	1
4SHTDH	1	1	1	1	1	1	1	1	1	1	1	1	1	1	1	0.666667	1	1	1	1	1	1	1	1	1	1	0	1	1	1	1	1	1	1	1	1	1	1	1	1	1	1	0.8	1	1	1	0.75
4SHTDN	0.75	1	0.666667	0.666667	0.75	1	0.833333	0.75	0.75	1	1	1	0.75	1	0.8	0.8	1	1	0.75	0.8	0.75	1	0.5	0.833333	1	1	1	0	1	1	0.75	0.333333	0.666667	1	0.6	0.833333	0.75	1	1	0.75	0.666667	0.833333	0.857143	0.75	1	0.5	0.833333
4SHTH	1	1	1	1	1	1	1	1	1	1	1	1	1	1	1	1	1	1	1	1	1	1	1	1	0	1	1	1	0	1	1	1	1	1	1	1	1	1	1	1	1	1	1	1	1	1	1
4SHTN	1	1	1	1	1	1	1	1	1	1	1	1	1	0.666667	1	1	1	1	1	0.75	1	0.75	1	1	1	0.75	1	1	1	0	1	1	1	1	1	0.8	1	0.5	1	1	1	1	1	1	1	1	1
4SHTTH	1	1	0.5	0.5	1	1	1	0.666667	1	1	1	1	1	1	1	1	1	1	0.666667	1	1	1	0.75	0.8	1	1	1	0.75	1	1	0	0.666667	1	1	0.8	1	1	1	1	0.666667	1	0.8	0.833333	1	1	0.75	0.8
4SHTTN	1	1	0.5	0.5	1	1	0.8	0.666667	1	1	1	1	1	1	0.75	0.75	1	1	0.666667	0.75	1	1	0.333333	0.8	1	1	1	0.333333	1	1	0.666667	0	1	1	0.5	0.8	1	1	1	0.666667	1	0.8	0.833333	1	1	0.333333	0.8
5SHH	0.5	1	1	1	0.5	1	1	1	0.5	1	1	1	0.5	1	1	1	1	1	1	1	0.5	1	1	1	1	1	1	0.666667	1	1	1	1	0	1	1	1	0.5	1	1	1	0	1	1	0.5	1	1	1
5SHN	1	0	1	1	1	1	1	0.5	1	0.5	1	1	1	1	1	1	0	0	1	1	1	0.666667	1	1	1	0.666667	1	1	1	1	1	1	1	0	0.75	1	1	1	1	1	1	1	0.8	1	1	0.666667	1
5SHTDH	1	0.75	0.75	0.75	1	1	0.666667	0.5	1	0.8	1	1	1	1	0.833333	0.6	0.75	0.75	0.8	0.833333	1	0.833333	0.6	0.857143	1	0.833333	1	0.6	1	1	0.8	0.5	1	0.75	0	0.857143	1	1	0.8	0.8	1	0.857143	0.714286	1	1	0.25	0.857143
5SHTDN	1	1	1	1	1	1	0.857143	1	1	1	1	1	1	1	0.833333	0.833333	1	1	1	0.25	1	0.833333	0.833333	1	1	0.833333	1	0.833333	1	0.8	1	0.8	1	1	0.857143	0	1	1	1	1	1	1	1	1	1	0.833333	1
5SHTH	0	1	1	1	0	0.8	1	1	0.666667	1	1	1	0	1	1	1	1	1	1	1	0	1	1	1	1	1	1	0.75	1	1	1	1	0.5	1	1	1	0	1	1	1	0.5	1	1	0.666667	1	1	1
5SHTN	1	1	1	1	1	1	1	1	1	1	1	1	1	0.5	1	1	1	1	1	1	1	1	1	1	1	1	1	1	1	0.5	1	1	1	1	1	1	1	0	1	1	1	1	1	1	1	1	1
5SHTTH	1	1	1	1	1	1	0.8	1	1	1	1	1	1	1	1	0.75	1	1	1	1	1	1	1	1	1	1	1	1	1	1	1	1	1	1	0.8	1	1	1	0	1	1	1	1	1	1	1	1
5SHTTN	1	1	0.5	0.5	1	1	1	0.666667	1	1	1	1	1	1	1	1	1	1	0.666667	1	1	1	0.75	0.8	1	1	1	0.75	1	1	0.666667	0.666667	1	1	0.8	1	1	1	1	0	1	0.8	0.833333	1	1	0.75	0.8
6SHH	0.5	1	1	1	0.5	1	1	1	0.5	1	1	1	0.5	1	1	1	1	1	1	1	0.5	1	1	1	1	1	1	0.666667	1	1	1	1	0	1	1	1	0.5	1	1	1	0	1	1	0.5	1	1	1
6SHTDH	1	1	0.75	0.75	1	1	1	0.8	1	1	1	1	1	1	1	1	1	1	0.8	1	1	1	0.833333	0.666667	1	1	1	0.833333	1	1	0.8	0.8	1	1	0.857143	1	1	1	1	0.8	1	0	0.875	1	1	0.833333	0.857143
6SHTDN	1	0.8	0.8	0.8	1	1	1	0.6	1	0.833333	1	1	1	1	1	0.857143	0.8	0.8	0.833333	1	1	0.857143	0.857143	0.875	1	0.857143	0.8	0.857143	1	1	0.833333	0.833333	1	0.8	0.714286	1	1	1	1	0.833333	1	0.875	0	0.833333	1	0.666667	0.5
6SHTH	0.666667	1	1	1	0.666667	1	1	1	0.666667	1	1	1	0.666667	1	1	1	1	1	1	1	0.666667	1	1	1	1	1	1	0.75	1	1	1	1	0.5	1	1	1	0.666667	1	1	1	0.5	1	0.833333	0	1	1	1
6SHTN	1	1	1	1	1	1	1	1	1	1	1	1	1	1	1	1	1	1	1	1	1	1	1	1	1	1	1	1	1	1	1	1	1	1	1	1	1	1	1	1	1	1	1	1	0	1	1
6SHTTH	1	0.666667	0.666667	0.666667	1	1	0.833333	0.333333	1	0.75	1	1	1	1	0.8	0.8	0.666667	0.666667	0.75	0.8	1	0.8	0.5	0.833333	1	0.8	1	0.5	1	1	0.75	0.333333	1	0.666667	0.25	0.833333	1	1	1	0.75	1	0.833333	0.666667	1	1	0	0.833333
6SHTTN	1	1	0.75	0.75	1	1	1	0.8	1	1	1	1	1	1	1	0.833333	1	1	0.8	1	1	1	0.833333	0.857143	1	1	0.75	0.833333	1	1	0.8	0.8	1	1	0.857143	1	1	1	1	0.8	1	0.857143	0.5	1	1	0.833333	0

## Sheet: Figure 4a
MICs prior to normalisation in Figure 2a
Clone	Replicate	Strain	Evoltuion_Oxygen_Tension	Antibiotic_Oxygen_Tension	MIC_Oxygen_Tension	rluD	Normalised Tet MIC
1SHH	1	SH1000	Hypoxia	None	Hypoxia_MIC	Wild-type	0.5
1SHN	1	SH1000	Normoxia	None	Hypoxia_MIC	Wild-type	0.5
1SHTDH	1	SH1000 TetR	Hypoxia	Doxycycline	Hypoxia_MIC	Wild-type	128
1SHTDN	1	SH1000 TetR	Normoxia	Doxycycline	Hypoxia_MIC	Wild-type	128
1SHTH	1	SH1000 TetR	Hypoxia	None	Hypoxia_MIC	Wild-type	64
1SHTN	1	SH1000 TetR	Normoxia	None	Hypoxia_MIC	Wild-type	64
1SHTTH	1	SH1000 TetR	Hypoxia	Tetracycline	Hypoxia_MIC	Mutated	128
1SHTTN	1	SH1000 TetR	Normoxia	Tetracycline	Hypoxia_MIC	Wild-type	128
2SHH	2	SH1000	Hypoxia	None	Hypoxia_MIC	Wild-type	0.5
2SHN	2	SH1000	Normoxia	None	Hypoxia_MIC	Wild-type	0.5
2SHTDH	2	SH1000 TetR	Hypoxia	Doxycycline	Hypoxia_MIC	Wild-type	128
2SHTDN	2	SH1000 TetR	Normoxia	Doxycycline	Hypoxia_MIC	Wild-type	128
2SHTH	2	SH1000 TetR	Hypoxia	None	Hypoxia_MIC	Wild-type	64
2SHTN	2	SH1000 TetR	Normoxia	None	Hypoxia_MIC	Wild-type	64
2SHTTH	2	SH1000 TetR	Hypoxia	Tetracycline	Hypoxia_MIC	Mutated	128
2SHTTN	2	SH1000 TetR	Normoxia	Tetracycline	Hypoxia_MIC	Mutated	128
3SHH	3	SH1000	Hypoxia	None	Hypoxia_MIC	Wild-type	0.25
3SHN	3	SH1000	Normoxia	None	Hypoxia_MIC	Wild-type	0.25
3SHTDH	3	SH1000 TetR	Hypoxia	Doxycycline	Hypoxia_MIC	Wild-type	128
3SHTDN	3	SH1000 TetR	Normoxia	Doxycycline	Hypoxia_MIC	Mutated	128
3SHTH	3	SH1000 TetR	Hypoxia	None	Hypoxia_MIC	Wild-type	64
3SHTN	3	SH1000 TetR	Normoxia	None	Hypoxia_MIC	Wild-type	64
3SHTTH	3	SH1000 TetR	Hypoxia	Tetracycline	Hypoxia_MIC	Mutated	128
3SHTTN	3	SH1000 TetR	Normoxia	Tetracycline	Hypoxia_MIC	Wild-type	128
4SHH	4	SH1000	Hypoxia	None	Hypoxia_MIC	Wild-type	0.5
4SHN	4	SH1000	Normoxia	None	Hypoxia_MIC	Wild-type	0.25
4SHTDH	4	SH1000 TetR	Hypoxia	Doxycycline	Hypoxia_MIC	Wild-type	64
4SHTDN	4	SH1000 TetR	Normoxia	Doxycycline	Hypoxia_MIC	Mutated	256
4SHTH	4	SH1000 TetR	Hypoxia	None	Hypoxia_MIC	Wild-type	64
4SHTN	4	SH1000 TetR	Normoxia	None	Hypoxia_MIC	Wild-type	64
4SHTTH	4	SH1000 TetR	Hypoxia	Tetracycline	Hypoxia_MIC	Wild-type	64
4SHTTN	4	SH1000 TetR	Normoxia	Tetracycline	Hypoxia_MIC	Mutated	256
5SHH	5	SH1000	Hypoxia	None	Hypoxia_MIC	Wild-type	0.5
5SHN	5	SH1000	Normoxia	None	Hypoxia_MIC	Wild-type	0.5
5SHTDH	5	SH1000 TetR	Hypoxia	Doxycycline	Hypoxia_MIC	Mutated	128
5SHTDN	5	SH1000 TetR	Normoxia	Doxycycline	Hypoxia_MIC	Mutated	128
5SHTH	5	SH1000 TetR	Hypoxia	None	Hypoxia_MIC	Wild-type	64
5SHTN	5	SH1000 TetR	Normoxia	None	Hypoxia_MIC	Wild-type	64
5SHTTH	5	SH1000 TetR	Hypoxia	Tetracycline	Hypoxia_MIC	Wild-type	128
5SHTTN	5	SH1000 TetR	Normoxia	Tetracycline	Hypoxia_MIC	Wild-type	128
6SHH	6	SH1000	Hypoxia	None	Hypoxia_MIC	Wild-type	0.5
6SHTDH	6	SH1000 TetR	Hypoxia	Doxycycline	Hypoxia_MIC	Wild-type	128
6SHTDN	6	SH1000 TetR	Normoxia	Doxycycline	Hypoxia_MIC	Wild-type	128
6SHTH	6	SH1000 TetR	Hypoxia	None	Hypoxia_MIC	Wild-type	64
6SHTN	6	SH1000 TetR	Normoxia	None	Hypoxia_MIC	Wild-type	64
6SHTTH	6	SH1000 TetR	Hypoxia	Tetracycline	Hypoxia_MIC	Mutated	128
6SHTTN	6	SH1000 TetR	Normoxia	Tetracycline	Hypoxia_MIC	Wild-type	128
1SHH	1	SH1000	Hypoxia	None	Normoxia_MIC	Wild-type	0.5
1SHN	1	SH1000	Normoxia	None	Normoxia_MIC	Wild-type	0.25
1SHTDH	1	SH1000 TetR	Hypoxia	Doxycycline	Normoxia_MIC	Wild-type	128
1SHTDN	1	SH1000 TetR	Normoxia	Doxycycline	Normoxia_MIC	Wild-type	128
1SHTH	1	SH1000 TetR	Hypoxia	None	Normoxia_MIC	Wild-type	128
1SHTN	1	SH1000 TetR	Normoxia	None	Normoxia_MIC	Wild-type	128
1SHTTH	1	SH1000 TetR	Hypoxia	Tetracycline	Normoxia_MIC	Mutated	128
1SHTTN	1	SH1000 TetR	Normoxia	Tetracycline	Normoxia_MIC	Wild-type	128
2SHH	2	SH1000	Hypoxia	None	Normoxia_MIC	Wild-type	0.5
2SHN	2	SH1000	Normoxia	None	Normoxia_MIC	Wild-type	0.25
2SHTDH	2	SH1000 TetR	Hypoxia	Doxycycline	Normoxia_MIC	Wild-type	64
2SHTDN	2	SH1000 TetR	Normoxia	Doxycycline	Normoxia_MIC	Wild-type	256
2SHTH	2	SH1000 TetR	Hypoxia	None	Normoxia_MIC	Wild-type	64
2SHTN	2	SH1000 TetR	Normoxia	None	Normoxia_MIC	Wild-type	64
2SHTTH	2	SH1000 TetR	Hypoxia	Tetracycline	Normoxia_MIC	Mutated	128
2SHTTN	2	SH1000 TetR	Normoxia	Tetracycline	Normoxia_MIC	Mutated	256
3SHH	3	SH1000	Hypoxia	None	Normoxia_MIC	Wild-type	0.5
3SHN	3	SH1000	Normoxia	None	Normoxia_MIC	Wild-type	0.25
3SHTDH	3	SH1000 TetR	Hypoxia	Doxycycline	Normoxia_MIC	Wild-type	64
3SHTDN	3	SH1000 TetR	Normoxia	Doxycycline	Normoxia_MIC	Mutated	128
3SHTH	3	SH1000 TetR	Hypoxia	None	Normoxia_MIC	Wild-type	64
3SHTN	3	SH1000 TetR	Normoxia	None	Normoxia_MIC	Wild-type	64
3SHTTH	3	SH1000 TetR	Hypoxia	Tetracycline	Normoxia_MIC	Mutated	128
3SHTTN	3	SH1000 TetR	Normoxia	Tetracycline	Normoxia_MIC	Wild-type	128
4SHH	4	SH1000	Hypoxia	None	Normoxia_MIC	Wild-type	0.25
4SHN	4	SH1000	Normoxia	None	Normoxia_MIC	Wild-type	0
4SHTDH	4	SH1000 TetR	Hypoxia	Doxycycline	Normoxia_MIC	Wild-type	64
4SHTDN	4	SH1000 TetR	Normoxia	Doxycycline	Normoxia_MIC	Mutated	256
4SHTH	4	SH1000 TetR	Hypoxia	None	Normoxia_MIC	Wild-type	64
4SHTN	4	SH1000 TetR	Normoxia	None	Normoxia_MIC	Wild-type	64
4SHTTH	4	SH1000 TetR	Hypoxia	Tetracycline	Normoxia_MIC	Wild-type	64
4SHTTN	4	SH1000 TetR	Normoxia	Tetracycline	Normoxia_MIC	Mutated	256
5SHH	5	SH1000	Hypoxia	None	Normoxia_MIC	Wild-type	0.5
5SHN	5	SH1000	Normoxia	None	Normoxia_MIC	Wild-type	0.5
5SHTDH	5	SH1000 TetR	Hypoxia	Doxycycline	Normoxia_MIC	Mutated	128
5SHTDN	5	SH1000 TetR	Normoxia	Doxycycline	Normoxia_MIC	Mutated	256
5SHTH	5	SH1000 TetR	Hypoxia	None	Normoxia_MIC	Wild-type	64
5SHTN	5	SH1000 TetR	Normoxia	None	Normoxia_MIC	Wild-type	64
5SHTTH	5	SH1000 TetR	Hypoxia	Tetracycline	Normoxia_MIC	Wild-type	128
5SHTTN	5	SH1000 TetR	Normoxia	Tetracycline	Normoxia_MIC	Wild-type	128
6SHH	6	SH1000	Hypoxia	None	Normoxia_MIC	Wild-type	0.5
6SHTDH	6	SH1000 TetR	Hypoxia	Doxycycline	Normoxia_MIC	Wild-type	128
6SHTDN	6	SH1000 TetR	Normoxia	Doxycycline	Normoxia_MIC	Wild-type	256
6SHTH	6	SH1000 TetR	Hypoxia	None	Normoxia_MIC	Wild-type	64
6SHTN	6	SH1000 TetR	Normoxia	None	Normoxia_MIC	Wild-type	64
6SHTTH	6	SH1000 TetR	Hypoxia	Tetracycline	Normoxia_MIC	Mutated	128
6SHTTN	6	SH1000 TetR	Normoxia	Tetracycline	Normoxia_MIC	Wild-type	128

## Sheet: Figure 4b
Growth curve raw data in Figure 2c
Clone	Population	Strain	Evolution_Antibiotic	Evolution_Oxygen_Tension	Test_Oxygen_Tension	DNA_gyrase_subunit_B	mean_integral	sem_integral
1SHH	1	SH1000	None	Hypoxia	Hypoxia	DNA_gyrase_subunit_B	10.9633	0.304172
1SHH	1	SH1000	None	Hypoxia	Normoxia	DNA_gyrase_subunit_B	12.542	1.07978
1SHN	1	SH1000	None	Normoxia	Normoxia	NA	12.3882	0.843835
1SHN	1	SH1000	None	Normoxia	Hypoxia	NA	11.2865	0.671124
1SHTDH	1	SH1000 TetR	Doxycycline	Hypoxia	Normoxia	NA	12.1113	1.32943
1SHTDH	1	SH1000 TetR	Doxycycline	Hypoxia	Hypoxia	NA	8.94975	1.11695
1SHTDN	1	SH1000 TetR	Doxycycline	Normoxia	Hypoxia	NA	7.57925	0.718943
1SHTDN	1	SH1000 TetR	Doxycycline	Normoxia	Normoxia	NA	10.072	0.731693
1SHTH	1	SH1000 TetR	None	Hypoxia	Hypoxia	DNA_gyrase_subunit_B	10.114	0.800177
1SHTH	1	SH1000 TetR	None	Hypoxia	Normoxia	DNA_gyrase_subunit_B	13.557	1.06611
1SHTN	1	SH1000 TetR	None	Normoxia	Hypoxia	NA	9.93525	0.633024
1SHTN	1	SH1000 TetR	None	Normoxia	Normoxia	NA	11.7375	0.656427
1SHTTH	1	SH1000 TetR	Tetracycline	Hypoxia	Hypoxia	NA	5.99125	0.932736
1SHTTH	1	SH1000 TetR	Tetracycline	Hypoxia	Normoxia	NA	11.3328	1.64399
1SHTTN	1	SH1000 TetR	Tetracycline	Normoxia	Hypoxia	NA	11.3552	1.90191
1SHTTN	1	SH1000 TetR	Tetracycline	Normoxia	Normoxia	NA	14.782	1.21184
2SHH	2	SH1000	None	Hypoxia	Hypoxia	DNA_gyrase_subunit_B	10.566	0.188948
2SHH	2	SH1000	None	Hypoxia	Normoxia	DNA_gyrase_subunit_B	13.4648	0.792488
2SHN	2	SH1000	None	Normoxia	Hypoxia	NA	10.712	1.25034
2SHN	2	SH1000	None	Normoxia	Normoxia	NA	12.0328	1.13082
2SHTDH	2	SH1000 TetR	Doxycycline	Hypoxia	Normoxia	NA	11.8477	0.747487
2SHTDH	2	SH1000 TetR	Doxycycline	Hypoxia	Hypoxia	NA	6.3635	0.432166
2SHTDN	2	SH1000 TetR	Doxycycline	Normoxia	Normoxia	NA	11.014	0.638442
2SHTDN	2	SH1000 TetR	Doxycycline	Normoxia	Hypoxia	NA	8.24675	0.810756
2SHTH	2	SH1000 TetR	None	Hypoxia	Hypoxia	DNA_gyrase_subunit_B	9.8485	0.187346
2SHTH	2	SH1000 TetR	None	Hypoxia	Normoxia	DNA_gyrase_subunit_B	12.564	0.923735
2SHTN	2	SH1000 TetR	None	Normoxia	Hypoxia	NA	9.45425	0.776787
2SHTN	2	SH1000 TetR	None	Normoxia	Normoxia	NA	11.8968	0.404216
2SHTTH	2	SH1000 TetR	Tetracycline	Hypoxia	Hypoxia	NA	6.21025	1.00245
2SHTTH	2	SH1000 TetR	Tetracycline	Hypoxia	Normoxia	NA	10.3938	0.77904
2SHTTN	2	SH1000 TetR	Tetracycline	Normoxia	Hypoxia	NA	9.0665	1.34818
2SHTTN	2	SH1000 TetR	Tetracycline	Normoxia	Normoxia	NA	12.6735	0.441651
3SHH	3	SH1000	None	Hypoxia	Hypoxia	NA	10.116	0.109573
3SHH	3	SH1000	None	Hypoxia	Normoxia	NA	12.7267	1.32859
3SHN	3	SH1000	None	Normoxia	Hypoxia	NA	9.99875	0.264311
3SHN	3	SH1000	None	Normoxia	Normoxia	NA	13.1805	0.82057
3SHTDH	3	SH1000 TetR	Doxycycline	Hypoxia	Hypoxia	NA	7.505	0.39451
3SHTDH	3	SH1000 TetR	Doxycycline	Hypoxia	Normoxia	NA	12.1813	1.92865
3SHTDN	3	SH1000 TetR	Doxycycline	Normoxia	Hypoxia	NA	10.3043	2.33826
3SHTDN	3	SH1000 TetR	Doxycycline	Normoxia	Normoxia	NA	12.4217	0.743701
3SHTH	3	SH1000 TetR	None	Hypoxia	Hypoxia	DNA_gyrase_subunit_B	10.441	0.276139
3SHTH	3	SH1000 TetR	None	Hypoxia	Normoxia	DNA_gyrase_subunit_B	13.5213	1.04742
3SHTN	3	SH1000 TetR	None	Normoxia	Hypoxia	NA	11.1503	1.08721
3SHTN	3	SH1000 TetR	None	Normoxia	Normoxia	NA	13.3765	1.16874
3SHTTH	3	SH1000 TetR	Tetracycline	Hypoxia	Normoxia	NA	11.8087	1.26855
3SHTTH	3	SH1000 TetR	Tetracycline	Hypoxia	Hypoxia	NA	9.24267	1.48526
3SHTTN	3	SH1000 TetR	Tetracycline	Normoxia	Normoxia	NA	9.41675	0.895941
3SHTTN	3	SH1000 TetR	Tetracycline	Normoxia	Hypoxia	NA	6.964	0.767392
4SHH	4	SH1000	None	Hypoxia	Normoxia	NA	14.1685	1.57463
4SHH	4	SH1000	None	Hypoxia	Hypoxia	NA	8.59575	0.409719
4SHN	4	SH1000	None	Normoxia	Normoxia	NA	13.3953	0.750622
4SHN	4	SH1000	None	Normoxia	Hypoxia	NA	9.0725	0.294579
4SHTDH	4	SH1000 TetR	Doxycycline	Hypoxia	Hypoxia	NA	7.98475	0.652946
4SHTDH	4	SH1000 TetR	Doxycycline	Hypoxia	Normoxia	NA	12.2188	0.877874
4SHTDN	4	SH1000 TetR	Doxycycline	Normoxia	Normoxia	DNA_gyrase_subunit_B	14.3893	0.910261
4SHTDN	4	SH1000 TetR	Doxycycline	Normoxia	Hypoxia	DNA_gyrase_subunit_B	9.96675	0.784117
4SHTH	4	SH1000 TetR	None	Hypoxia	Hypoxia	NA	8.3145	1.47379
4SHTH	4	SH1000 TetR	None	Hypoxia	Normoxia	NA	13.2937	2.14138
4SHTN	4	SH1000 TetR	None	Normoxia	Hypoxia	NA	8.6985	0.641901
4SHTN	4	SH1000 TetR	None	Normoxia	Normoxia	NA	10.693	0.370175
4SHTTH	4	SH1000 TetR	Tetracycline	Hypoxia	Hypoxia	NA	7.944	0.520771
4SHTTH	4	SH1000 TetR	Tetracycline	Hypoxia	Normoxia	NA	9.42725	1.11204
4SHTTN	4	SH1000 TetR	Tetracycline	Normoxia	Hypoxia	NA	7.71	0.762435
4SHTTN	4	SH1000 TetR	Tetracycline	Normoxia	Normoxia	NA	9.59275	0.424573
5SHH	5	SH1000	None	Hypoxia	Normoxia	DNA_gyrase_subunit_B	13.6945	1.32424
5SHH	5	SH1000	None	Hypoxia	Hypoxia	DNA_gyrase_subunit_B	10.2637	0.275552
5SHN	5	SH1000	None	Normoxia	Normoxia	NA	12.732	0.986616
5SHN	5	SH1000	None	Normoxia	Hypoxia	NA	10.8823	0.330451
5SHTDH	5	SH1000 TetR	Doxycycline	Hypoxia	Normoxia	NA	12.8685	1.26288
5SHTDH	5	SH1000 TetR	Doxycycline	Hypoxia	Hypoxia	NA	8.672	0.134181
5SHTDN	5	SH1000 TetR	Doxycycline	Normoxia	Normoxia	NA	9.80525	0.891149
5SHTDN	5	SH1000 TetR	Doxycycline	Normoxia	Hypoxia	NA	7.68875	0.190145
5SHTH	5	SH1000 TetR	None	Hypoxia	Hypoxia	DNA_gyrase_subunit_B	9.779	0.757041
5SHTH	5	SH1000 TetR	None	Hypoxia	Normoxia	DNA_gyrase_subunit_B	13.399	1.14219
5SHTN	5	SH1000 TetR	None	Normoxia	Normoxia	NA	15.277	1.17749
5SHTN	5	SH1000 TetR	None	Normoxia	Hypoxia	NA	9.68075	0.229903
5SHTTH	5	SH1000 TetR	Tetracycline	Hypoxia	Hypoxia	NA	8.3665	0.174403
5SHTTH	5	SH1000 TetR	Tetracycline	Hypoxia	Normoxia	NA	11.5678	0.907664
5SHTTN	5	SH1000 TetR	Tetracycline	Normoxia	Hypoxia	NA	6.56933	1.12543
5SHTTN	5	SH1000 TetR	Tetracycline	Normoxia	Normoxia	NA	15.178	1.87158
6SHH	6	SH1000	None	Hypoxia	Normoxia	DNA_gyrase_subunit_B	15.31	1.20454
6SHH	6	SH1000	None	Hypoxia	Hypoxia	DNA_gyrase_subunit_B	10.076	0.34133
6SHTDH	6	SH1000 TetR	Doxycycline	Hypoxia	Hypoxia	NA	8.0385	0.295382
6SHTDH	6	SH1000 TetR	Doxycycline	Hypoxia	Normoxia	NA	10.5797	1.69525
6SHTDN	6	SH1000 TetR	Doxycycline	Normoxia	Hypoxia	NA	9.76275	1.09801
6SHTDN	6	SH1000 TetR	Doxycycline	Normoxia	Normoxia	NA	12.0145	1.21453
6SHTH	6	SH1000 TetR	None	Hypoxia	Hypoxia	DNA_gyrase_subunit_B	9.70225	0.124389
6SHTH	6	SH1000 TetR	None	Hypoxia	Normoxia	DNA_gyrase_subunit_B	11.2188	0.604063
6SHTN	6	SH1000 TetR	None	Normoxia	Hypoxia	NA	10.8528	0.448438
6SHTN	6	SH1000 TetR	None	Normoxia	Normoxia	NA	15.3865	1.30271
6SHTTH	6	SH1000 TetR	Tetracycline	Hypoxia	Hypoxia	NA	11.942	0.833764
6SHTTH	6	SH1000 TetR	Tetracycline	Hypoxia	Normoxia	NA	14.6113	1.76469
6SHTTN	6	SH1000 TetR	Tetracycline	Normoxia	Hypoxia	NA	9.119	0.0866247
6SHTTN	6	SH1000 TetR	Tetracycline	Normoxia	Normoxia	NA	11.4485	0.894488

## Sheet: Figure 4c
Strain_A	Strain_B	Oxygen	Mutation	Fitness
SH1000_KanR	1SHH	Hypoxia	DNA_gyrase_B	1.22
SH1000_KanR	5SHH	Hypoxia	DNA_gyrase_B	1.12375
SH1000_KanR	6SHH	Hypoxia	DNA_gyrase_B	1.24375
SH1000_KanR	1SHH	Normoxia	DNA_gyrase_B	0.97
SH1000_KanR	5SHH	Normoxia	DNA_gyrase_B	0.971429
SH1000_KanR	6SHH	Normoxia	DNA_gyrase_B	1.02125
Competition Assay Counts
Mutation	Strain_A	Strain_B	Repeat	Oxygen	0h_Dilution	0h_Plain_Count	0h_Kanamycin_Count	0h_Difference	24h_Dilution	24h_Plain_Count	24h_Kanamycin_Count	24h_Difference	Competition_Index
DNA_gyrase_B	SH1000_KanR	1SHH	1	Normoxia	-3	388	175	213	-5	463	212	251	0.99
DNA_gyrase_B	SH1000_KanR	1SHH	2	Normoxia	-3	435	178	257	-5	488	192	296	1.01
DNA_gyrase_B	SH1000_KanR	5SHH	2	Normoxia	-3	439	185	254	-5	569	250	319	0.99
DNA_gyrase_B	SH1000_KanR	5SHH	3	Normoxia	-3	401	186	215	-5	443	236	207	0.94
DNA_gyrase_B	SH1000_KanR	6SHH	1	Normoxia	-3	346	160	186	-5	565	237	328	1.03
DNA_gyrase_B	SH1000_KanR	6SHH	2	Normoxia	-3	282	164	118	-5	572	279	293	1.07
DNA_gyrase_B	SH1000_KanR	1SHH	1	Hypoxia	-3	449	184	265	-5	260	72	188	1.16
DNA_gyrase_B	SH1000_KanR	1SHH	2	Hypoxia	-3	444	150	294	-5	356	163	193	0.89
DNA_gyrase_B	SH1000_KanR	1SHH	3	Hypoxia	-3	461	159	302	-5	277	127	150	0.89
DNA_gyrase_B	SH1000_KanR	5SHH	2	Hypoxia	-3	392	192	200	-5	250	90	160	1.14
DNA_gyrase_B	SH1000_KanR	5SHH	3	Hypoxia	-3	445	206	239	-5	233	102	131	1.03
DNA_gyrase_B	SH1000_KanR	6SHH	1	Hypoxia	-3	344	151	193	-5	238	89	149	1.07
DNA_gyrase_B	SH1000_KanR	6SHH	2	Hypoxia	-3	363	205	158	-5	206	87	119	1.15
DNA_gyrase_B	SH1000_KanR	1SHH	1	Normoxia	-3	270	181	89	-5	485	284	201	1.07
DNA_gyrase_B	SH1000_KanR	1SHH	2	Normoxia	-3	332	186	146	-5	523	264	259	1.05
DNA_gyrase_B	SH1000_KanR	1SHH	3	Normoxia	-3	307	143	164	-5	484	253	231	0.96
DNA_gyrase_B	SH1000_KanR	5SHH	1	Normoxia	-3	325	185	140	-5	483	249	234	1.04
DNA_gyrase_B	SH1000_KanR	5SHH	3	Normoxia	-3	309	179	130	-5	434	213	221	1.07
DNA_gyrase_B	SH1000_KanR	6SHH	1	Normoxia	-3	327	165	162	-5	567	225	342	1.09
DNA_gyrase_B	SH1000_KanR	6SHH	2	Normoxia	-3	304	158	146	-5	438	295	143	0.88
DNA_gyrase_B	SH1000_KanR	6SHH	3	Normoxia	-3	385	164	221	-5	441	205	236	0.97
DNA_gyrase_B	SH1000_KanR	1SHH	1	Hypoxia	-3	357	168	189	-5	65	9	56	2.02
DNA_gyrase_B	SH1000_KanR	1SHH	2	Hypoxia	-3	318	140	178	-5	251	90	161	1.08
DNA_gyrase_B	SH1000_KanR	1SHH	3	Hypoxia	-3	317	183	134	-5	252	81	171	1.28
DNA_gyrase_B	SH1000_KanR	5SHH	1	Hypoxia	-3	334	156	178	-5	311	170	141	0.93
DNA_gyrase_B	SH1000_KanR	5SHH	2	Hypoxia	-3	331	184	147	-5	97	24	73	1.52
DNA_gyrase_B	SH1000_KanR	5SHH	3	Hypoxia	-3	330	161	169	-5	213	27	186	1.67
DNA_gyrase_B	SH1000_KanR	6SHH	1	Hypoxia	-3	315	184	131	-5	195	56	139	1.37
DNA_gyrase_B	SH1000_KanR	6SHH	2	Hypoxia	-3	344	161	183	-5	195	30	165	1.54
DNA_gyrase_B	SH1000_KanR	6SHH	3	Hypoxia	-3	316	184	132	-5	243	46	197	1.56
DNA_gyrase_B	SH1000_KanR	1SHH	1	Normoxia	-3	391	134	257	-5	633	331	302	0.87
DNA_gyrase_B	SH1000_KanR	1SHH	2	Normoxia	-3	420	152	268	-5	608	298	310	0.9
DNA_gyrase_B	SH1000_KanR	1SHH	3	Normoxia	-3	491	164	327	-5	677	301	376	0.91
DNA_gyrase_B	SH1000_KanR	5SHH	1	Normoxia	-3	361	158	203	-5	542	298	244	0.91
DNA_gyrase_B	SH1000_KanR	5SHH	2	Normoxia	-3	493	241	252	-5	554	345	209	0.89
DNA_gyrase_B	SH1000_KanR	5SHH	3	Normoxia	-3	375	137	238	-5	518	217	301	0.96
DNA_gyrase_B	SH1000_KanR	6SHH	1	Normoxia	-3	333	150	183	-5	557	243	314	1.01
DNA_gyrase_B	SH1000_KanR	6SHH	2	Normoxia	-3	377	152	225	-5	506	155	351	1.09
DNA_gyrase_B	SH1000_KanR	6SHH	3	Normoxia	-3	500	172	328	-5	522	162	360	1.03
DNA_gyrase_B	SH1000_KanR	1SHH	1	Hypoxia	-3	309	149	160	-5	226	51	175	1.33
DNA_gyrase_B	SH1000_KanR	1SHH	2	Hypoxia	-3	302	141	161	-5	291	110	181	1.08
DNA_gyrase_B	SH1000_KanR	1SHH	3	Hypoxia	-3	328	146	182	-5	174	44	130	1.25
DNA_gyrase_B	SH1000_KanR	5SHH	1	Hypoxia	-3	421	131	290	-5	285	116	169	0.91
DNA_gyrase_B	SH1000_KanR	5SHH	2	Hypoxia	-3	336	142	194	-5	439	222	217	0.93
DNA_gyrase_B	SH1000_KanR	5SHH	3	Hypoxia	-3	315	102	213	-5	479	240	239	0.86
DNA_gyrase_B	SH1000_KanR	6SHH	1	Hypoxia	-3	318	106	212	-5	177	45	132	1.1
DNA_gyrase_B	SH1000_KanR	6SHH	2	Hypoxia	-3	329	227	102	-5	200	100	100	1.21
DNA_gyrase_B	SH1000_KanR	6SHH	3	Hypoxia	-3	355	110	245	-5	197	70	127	0.95

[truncated: 7 more sheets: Figure 4d, Sup 1, Sup 2a, Sup 2b, Sup 4a, Sup 4b, Sup 4c]
